# Supplementary material for: Association of the abbreviated burn severity index with mortality in severely burned patients: A meta-analysis
Source: PLoS One. 2025 Feb 20;20(2):e0319199. doi: 10.1371/journal.pone.0319199 (PMC11841875; doi:10.1371/journal.pone.0319199)
Supplement: S1 Table — (XLSX) [file pone.0319199.s001.xlsx]

## Sheet: Sheet1
Number	Study	Inclued?	Reason for exclusion
1	Abarca L, Guilabert P, Martin N, Usúa G, Barret JP, Colomina MJ: Epidemiology and mortality in patients hospitalized for burns in Catalonia, Spain. Sci Rep 2023, 13(1):14364.	No	Duplicated record
2	Aggarwal S, Smailes S, Dziewulski P: Tracheostomy in burns patients revisited. Burns 2009, 35(7):962-966.	No	Duplicated record
3	Aguayo-Becerra OA, Torres-Garibay C, Macías-Amezcua MD, Fuentes-Orozco C, Chávez-Tostado Mde G, Andalón-Due?as E, Espinosa Partida A, Alvarez-Villase?or Adel S, Cortés-Flores AO, González-Ojeda A: Serum albumin level as a risk factor for mortality in burn patients. Clinics (Sao Paulo) 2013, 68(7):940-945.	No	Exclued after reviewing the title
4	Ahmadabadi A, Khadem-Rezaiyan M, Sedaghat A, Tavousi SH, Khorrampazhouh N, Mohsenpour A, Goudarzi Z, Hassanpour M: Lethal area 50 percent (LA50) or standardized mortality ratio (SMR): Which one is more conclusive? Burns 2018, 44(6):1468-1474.	No	Exclued after reviewing the title
5	Albright JM, Davis CS, Bird MD, Ramirez L, Kim H, Burnham EL, Gamelli RL, Kovacs EJ: The acute pulmonary inflammatory response to the graded severity of smoke inhalation injury. Crit Care Med 2012, 40(4):1113-1121.	No	Exclued after reviewing the title
6	Albusaidi MT, Jabri AA, Hadhrami AAA, Al Khaldi MO, Shummo MA, Haridi KM, Din ASE, Ghawas SM, Saleh AE, Jacob J et al: Analysis of Blood Cultures from Major Burns Patients in a Tertiary Care Burn Unit in Oman. Sultan Qaboos Univ Med J 2024, 24(1):99-102.	No	Duplicated record
7	Alonso-Fernández JM, Lorente-González P, Pérez-Munguía L, Cartón-Manrique AM, Pe?as-Raigoso MC, Martín-Ferreira T: Analysis of hypothermia through the acute phase in major burns patients: Nursing care. Enferm Intensiva (Engl Ed) 2020, 31(3):120-130.	No	Exclued after reviewing the title
8	Alvarez CA, Grigorian A, Swentek L, Chin T, Guner Y, Goodman L, Kuza C, Nahmias J: Relationship of Obesity and Severe Penetrating Thoracic and Abdominal Injuries in Adolescent Patients. Am Surg 2023, 89(12):5744-5749.	No	Duplicated record
9	Angulo M, Aramendi I, Cabrera J, Burghi G: Mortality analysis of adult burn patients in Uruguay. Rev Bras Ter Intensiva 2020, 32(1):43-48.	No	Exclued after reviewing the title
10	Aung MT, Garner D, Pacquola M, Rosenblum S, McClure J, Cleland H, Pilcher DV: The use of a simple three-level bronchoscopic assessment of inhalation injury to predict in-hospital mortality and duration of mechanical ventilation in patients with burns. Anaesth Intensive Care 2018, 46(1):67-73.	No	Duplicated record
11	Aust M, Guggenheim M, Gohritz A, Künzi W, Handschin A, Vogt P, Giovanoli P: [Thermal trauma sustained during epileptic seizures--analysis of 33 cases]. Handchir Mikrochir Plast Chir 2008, 40(6):372-376.	No	Exclued after reviewing the title
12	Bagheri M, Fuchs PC, Lefering R, Daniels M, Schulz A, The German Burn R, Schiefer JL: The BUrn Mortality Prediction (BUMP) Score - An improved mortality prediction score based on data of the German burn registry. Burns 2023, 49(1):110-119.	No	Insufficient data
13	Bagheri M, Fuchs PC, Lefering R, Grigutsch D, Busche MN, Niederst?tter I, The German Burn R, Schiefer JL: Effect of comorbidities on clinical outcome of patients with burn injury - An analysis of the German Burn Registry. Burns 2021, 47(5):1053-1058.	No	Exclued after reviewing the abstract
14	Bandeira NG, Barroso M, Matos MAA, Filho ALM, Figueredo AA, Gravina PR, Klein SOT: Serum Albumin Concentration on Admission as a Predictor of Morbidity and Mortality in Patients With Burn Injuries. J Burn Care Res 2021, 42(5):991-997.	No	Exclued after reviewing the title
15	Barcellos LG, Silva A, Piva JP, Rech L, Brondani TG: Characteristics and outcome of burned children admitted to a pediatric intensive care unit. Rev Bras Ter Intensiva 2018, 30(3):333-337.	Yes	NA
16	Barret JP, Gomez P, Solano I, Gonzalez-Dorrego M, Crisol FJ: Epidemiology and mortality of adult burns in Catalonia. Burns 1999, 25(4):325-329.	No	Duplicated record
17	Bartels P, Thamm OC, Elrod J, Fuchs P, Reinshagen K, German Burn R, Koenigs I: The ABSI is dead, long live the ABSI - reliable prediction of survival in burns with a modified Abbreviated Burn Severity Index. Burns 2020, 46(6):1272-1279.	No	Duplicated record
18	Ba?aran A, Gürbüz K, ?zlü ?, Demir M, Ero?lu O, Da? K: Electrical burns and complications: Data of a tertiary burn center intensive care unit. Ulus Travma Acil Cerrahi Derg 2020, 26(2):222-226.	No	Exclued after reviewing the title
19	Beck A, Quirke KP, Gamelli RL, Mosier MJ: Pediatric toxic epidermal necrolysis: using SCORTEN and predictive models to predict morbidity when a focus on mortality is not enough. J Burn Care Res 2015, 36(1):167-177.	No	Exclued after reviewing the title
20	Berndtson AE, Sen S, Greenhalgh DG, Palmieri TL: Estimating severity of burn in children: Pediatric Risk of Mortality (PRISM) score versus Abbreviated Burn Severity Index (ABSI). Burns 2013, 39(6):1048-1053.	No	Duplicated record
21	Billner M, Reif S, Registry GB, Reichert B: The effect of self-inflicted burns on ABSI score prediction power: A four-year prospective multicenter study of the German Burn Registry. Burns 2022, 48(7):1710-1718.	No	Duplicated record
22	Bingoel AS, Krezdorn N, Jokuszies A, Dastagir K, Vogt PM, Mett TR: Hot Bathtub, Cold Consequences-Misleading Wounds After Scald Injuries: A Retrospective Analysis. J Burn Care Res 2021, 42(3):390-397.	No	Duplicated record
23	Boissin C: Clinical decision-support for acute burn referral and triage at specialized centres - Contribution from routine and digital health tools. Glob Health Action 2022, 15(1):2067389.	No	Duplicated record
24	Boissin C, Wallis LA, Kleintjes W, Laflamme L: Admission factors associated with the in-hospital mortality of burns patients in resource-constrained settings: A two-year retrospective investigation in a South African adult burns centre. Burns 2019, 45(6):1462-1470.	No	Duplicated record
25	Bordeanu-Diaconescu EM, Grosu-Bularda A, Frunza A, Andrei GM, Costache RA, Dumitru CS, Neagu TP, Lascar I, Hariga CS: The Impact of Burns Involving Over 50% of Total Body Surface Area - a Six-Year Retrospective Study. Maedica (Bucur) 2024, 19(2):247-254.	No	Exclued after reviewing the title
26	Bordeanu-Diaconescu EM, Grosu-Bularda A, Frunza A, Grama S, Andrei MC, Neagu TP, Lascar I, Hariga CS: Diagnostic and Prognostic Value of Thrombocytopenia in Severe Burn Injuries. Diagnostics (Basel) 2024, 14(6).	No	Insufficient data
27	Brusselaers N, Agbenorku P, Hoyte-Williams PE: Assessment of mortality prediction models in a Ghanaian burn population. Burns 2013, 39(5):997-1003.	No	Insufficient data
28	Bruyninckx L, Jennes S, Pirnay JP, de Schoutheete JC: Burn or trauma scoring: experience of the burn unit of the Queen Astrid Military Hospital during the terror attacks on 22 March 2016. Eur J Trauma Emerg Surg 2024.	No	Duplicated record
29	Busche MN, Gohritz A, Seifert S, Herold C, Ipaktchi R, Knobloch K, Vogt PM, Rennekampff HO: Trauma mechanisms, patterns of injury, and outcomes in a retrospective study of 71 burns from civil gas explosions. J Trauma 2010, 69(4):928-933.	No	Duplicated record
30	Büttemeyer R, Steen M, Henkel VDG, Germann G: Establishing a baseline for organisation and outcome in burn care-basic data compiled by German burn centres, 1991-2000. Burns 2004, 30(2):115-120.	No	Exclued after reviewing the title
31	Cadier MA, Shakespeare PG: Burns in octogenarians. Burns 1995, 21(3):200-204.	No	Duplicated record
32	Carlson RG, Finley RK, Jr., Miller SF, Jones LM, Morath MA, Alkire S: Fluid retention during the first 48 hours as an indicator of burn survival. J Trauma 1986, 26(9):840-843.	No	Exclued after reviewing the title
33	Carolissen SW, Kleintjes W, Gool F, Gilbert S: Outcomes of complex burn injury patients managed at two primary and one tertiary level burns facilities in the Western Cape province of South Africa - a retrospective review. S Afr J Surg 2023, 61(4):221-231.	No	Duplicated record
34	Chang J, Hejna E, Fu CY, Bajani F, Tatabe L, Schlanser V, Kaminsky M, Dennis A, Starr F, Messer T et al: Patients With Combined Thermal and Intraabdominal Injuries: More Salvageable Than Not. J Burn Care Res 2020, 41(4):835-840.	No	Duplicated record
35	Chen B, Zhao J, Zhang Z, Li G, Jiang H, Huang Y, Li X: Clinical characteristics and risk factors for severe burns complicated by early acute kidney injury. Burns 2020, 46(5):1100-1106.	Yes	NA
36	Chen WH, Ye HF, Wu YX, Dai WT, Ling XW, Zhao S, Lin C: Association of creatinine-albumin ratio with 28-day mortality in major burned patients: A retrospective cohort study. Burns 2023, 49(7):1614-1620.	No	Duplicated record
37	Choi KJ, Pham CH, Collier ZJ, Mert M, Ota RK, Li R, Yenikomshian HA, Singh M, Gillenwater TJ, Kuza CM: The Predictive Capacity of American Society of Anesthesiologists Physical Status (ASA PS) Score in Burn Patients. J Burn Care Res 2020, 41(4):803-808.	No	Exclued after reviewing the title
38	Christ A, Staud CJ, Krotka P, Resch A, Neumüller A, Radtke C: Revalidating the prognostic relevance of the Abbreviated Burn Severity Index (ABSI): A twenty-year experience examining the performance of the ABSI score in consideration of progression and advantages of burn treatments from a single center in Vienna. J Plast Reconstr Aesthet Surg 2024, 94:160-168.	No	Duplicated record
39	Cinotti R, Besnard N, Desmedt L, Floch RL, Perrot P, Bekara F, Klouche K, Larcher R, Mahé PJ, Frasca D et al: Feasibility and impact of the implementation of a clinical scale-based sedation-analgesia protocol in severe burn patients undergoing mechanical ventilation. A before-after bi-center study. Burns 2020, 46(6):1310-1317.	No	Duplicated record
40	Cornet PA, Niemeijer AS, Figaroa GD, van Daalen MA, Broersma TW, van Baar ME, Beerthuizen G, Nieuwenhuis MK: Clinical outcome of patients with self-inflicted burns. Burns 2017, 43(4):789-795.	No	Exclued after reviewing the title
41	Costa S, Ferros C, Reigota A, Tourais I, Marques M, Lopes J, Afreixo V, Cabral L: Prognostic Scores for Mortality in Invasive Mechanically Ventilated Burn Patients. Cureus 2024, 16(6):e63502.	No	Insufficient data
42	Cucher D, Harmon L, Myer B, Ngyuen A, Rankin T, Cook A, Hu C, Tesoriero R, Scalea T, Stein D: Critical traumatic brain injury is associated with worse coagulopathy. J Trauma Acute Care Surg 2021, 91(2):331-335.	No	Exclued after reviewing the title
43	Dadras M, Wagner JM, Wallner C, Huber J, Buchwald D, Strauch J, Harati K, Kapalschinski N, Behr B, Lehnhardt M: Extracorporeal membrane oxygenation for acute respiratory distress syndrome in burn patients: a case series and literature update. Burns Trauma 2019, 7:28.	No	Exclued after reviewing the abstract
44	Daniels SM, Fenley JD, Powers PS, Cruse CW: Self-inflicted burns: a ten-year retrospective study. J Burn Care Rehabil 1991, 12(2):144-147.	No	Exclued after reviewing the title
45	de Carvalho VF, Paggiaro AO, Goldner A, Gemperli R: Retrospective Evaluation Of The Accuracy Of Five Different Severity Scores To Predict The Mortality In Burns Patients. J Burn Care Res 2021.	No	Duplicated record
46	Dépret F, Amzallag J, Pollina A, Fayolle-Pivot L, Coutrot M, Chaussard M, Santos K, Hartmann O, Jully M, Fratani A et al: Circulating dipeptidyl peptidase-3 at admission is associated with circulatory failure, acute kidney injury and death in severely ill burn patients. Crit Care 2020, 24(1):168.	No	Duplicated record
47	Dépret F, Boutin L, Jarkovsk? J, Chaussard M, Soussi S, Bataille A, Oueslati H, Moreno N, de Tymowski C, Parenica J et al: Prediction of major adverse kidney events in critically ill burn patients. Burns 2018, 44(8):1887-1894.	No	Insufficient data
48	Dewi W, Christie CD, Wardhana A, Fadhilah R, Pardede SO: Pediatric Logistic Organ Dysfunction-2 (Pelod-2) score as a model for predicting mortality in pediatric burn injury. Ann Burns Fire Disasters 2019, 32(2):135-142.	No	Exclued after reviewing the title
49	Ding XB, Chen J, Yang YT, Peng X, Yan H, Peng YZ: [Retrospective cohort study on the correlation between high value of lactic acid and risk of death in 127 patients with extensive burn during shock stage]. Zhonghua Shao Shang Za Zhi 2019, 35(5):326-332.	Yes	NA
50	Diop-Ndoye M, Bodjona JP, Diouf E, Beye MD, Ngom G, Fall I, Ndoye M, Ka-Sall B: [Management of thermal severe burns in children in Le Dantec University Teaching Hospital]. Dakar Med 2005, 50(3):194-197.	No	Exclued after reviewing the title
51	Dudoignon E, Alanio A, Anstey J, Depret F, Coutrot M, Fratani A, Jully M, Cupaciu A, Chaussard M, Oueslati H et al: Outcome and potentially modifiable risk factors for candidemia in critically ill burns patients: A matched cohort study. Mycoses 2019, 62(3):237-246.	No	Duplicated record
52	Dudoignon E, Quennesson T, De Tymowski C, Moreno N, Coutrot M, Chaussard M, Guillemet L, Abid S, Fratani A, Ressaire Q et al: Usefulness of lactate albumin ratio at admission to predict 28-day mortality in critically ill severely burned patients: A retrospective cohort study. Burns 2022, 48(8):1836-1844.	No	Duplicated record
53	Ede CJ, Kruger D, Libhaber E, Moeng M, Crawford R, Achilleos K, Kodisang C, Pabu R, Stavrou C, Uzonwa G et al: A comparative study of outcomes of burns across multiple levels of care. Burns 2023, 49(8):1879-1885.	No	Duplicated record
54	Ederer IA, Hacker S, Sternat N, Waldmann A, Salameh O, Radtke C, Pauzenberger R: Gender has no influence on mortality after burn injuries: A 20-year single center study with 839 patients. Burns 2019, 45(1):205-212.	No	Insufficient data
55	Edgar MC, Bond SM, Jiang SH, Scharf IM, Bejarano G, Vrouwe SQ: The Revised Baux Score as a Predictor of Burn Mortality: A Systematic Review and Meta-Analysis. J Burn Care Res 2023, 44(6):1278-1288.	No	Duplicated record
56	Egea-Guerrero JJ, Martínez-Fernández C, Rodríguez-Rodríguez A, Bohórquez-López A, Vilches-Arenas A, Pacheco-Sánchez M, Guerrero JM, Murillo-Cabezas F: The utility of C-reactive protein and procalcitonin for sepsis diagnosis in critically burned patients: A preliminary study. Plast Surg (Oakv) 2015, 23(4):239-243.	No	Duplicated record
57	Ehrl D, Heidekrueger PI, Ninkovic M, Broer PN: Effect of primary admission to burn centers on the outcomes of severely burned patients. Burns 2018, 44(3):524-530.	No	Duplicated record
58	El-Qawaqzeh K, Magnotti LJ, Hosseinpour H, Nelson A, Spencer AL, Anand T, Bhogadi SK, Alizai Q, Ditillo M, Joseph B: Geriatric trauma, frailty, and ACS trauma center verification level: Are there any correlations with outcomes? Injury 2024, 55(1):110972.	No	Exclued after reviewing the abstract
59	Filaj VH, Belba MK: Epidemiological trends of severe burns, 2009-2019: A study in the service of burns in Albania. Burns 2021, 47(4):930-943.	No	Duplicated record
60	Fischer S, Kremer T, Horter J, Schaefer A, Ziegler B, Kneser U, Hirche C: Suprathel(?) for severe burns in the elderly: Case report and review of the literature. Burns 2016, 42(5):e86-e92.	No	Exclued after reviewing the abstract
61	Flores E, Estébanez B, Quintana M, Fernández-Puntero B, Nanwani K, Cachafeiro L, Martínez JR, Agrifoglio A, Sánchez-Sánchez M: Usefulness of mid-regional proadrenomedullin levels in the resuscitation phase of severely burned patients and its utility in early sepsis detection. Burns 2024, 50(6):1519-1527.	No	Exclued after reviewing the title
62	Flores E, Sánchez-Sánchez M, Gutierrez C, Estébanez B, Millán P, Gutierrez C, Gonzalez A, Garcia de Lorenzo A: High Dose Ascorbic Acid During Acute Resuscitation in Critically Burn Patients. J Burn Care Res 2022, 43(1):149-155.	No	Exclued after reviewing the title
63	Fochtmann-Frana A, Freyst?tter C, Vorstandlechner V, Barth A, Bolliger M, Presterl E, Ihra G, Muschitz G, Mittlboeck M, Makristathis A et al: Incidence of risk factors for bloodstream infections in patients with major burns receiving intensive care: A retrospective single-center cohort study. Burns 2018, 44(4):784-792.	No	Duplicated record
64	Folkestad T, Brurberg KG, Nordhuus KM, Tveiten CK, Guttormsen AB, Os I, Beitland S: Acute kidney injury in burn patients admitted to the intensive care unit: a systematic review and meta-analysis. Crit Care 2020, 24(1):2.	No	Duplicated record
65	Forster NA, Nu?ez DG, Zingg M, Haile SR, Künzi W, Giovanoli P, Guggenheim M: Attempted suicide by self-immolation is a powerful predictive variable for survival of burn injuries. J Burn Care Res 2012, 33(5):642-648.	No	Exclued after reviewing the title
66	Forster NA, Zingg M, Haile SR, Künzi W, Giovanoli P, Guggenheim M: 30 years later--does the ABSI need revision? Burns 2011, 37(6):958-963.	No	Exclued after reviewing the abstract
67	Frisman E, Drozda D, Sipulová A, Rácz O, Babík J: Total antioxidant capacity of serum and prognostic indices in patients with burn trauma. Acta Chir Plast 2004, 46(1):19-22.	No	Exclued after reviewing the title
68	Fri?man E, Rácz O, Chmelárová A: Red cell antioxidant enzymes and prognostic indexes in patients with burns. Burns 2013, 39(3):458-464.	No	Exclued after reviewing the title
69	Fuchs P, Groger A, Bozkurt A, Johnen D, Wolter T, Pallua N: Cortisol in severely burned patients: investigations on disturbance of the hypothalamic-pituitary-adrenal axis. Shock 2007, 28(6):662-667.	No	Exclued after reviewing the title
70	Furrer F, Wendel-Garcia PD, Pfister P, Hofmaenner DA, Franco C, Sachs A, Fleischer J, Both C, Kim BS, Schuepbach RA et al: Perioperative targeted temperature management of severely burned patients by means of an oesophageal temperature probe. Burns 2023, 49(2):401-407.	No	Duplicated record
71	Gerlach JC, Johnen C, Ottomann C, Br?utigam K, Plettig J, Belfekroun C, Münch S, Hartmann B: Method for autologous single skin cell isolation for regenerative cell spray transplantation with non-cultured cells. Int J Artif Organs 2011, 34(3):271-279.	No	Exclued after reviewing the title
72	Germann G, Barthold U, Lefering R, Raff T, Hartmann B: The impact of risk factors and pre-existing conditions on the mortality of burn patients and the precision of predictive admission-scoring systems. Burns 1997, 23(3):195-203.	No	Duplicated record
73	Gille J, Klezcewski B, Malcharek M, Raff T, Mogk M, Sablotzki A, Taha H: Safety of resuscitation with Ringer's acetate solution in severe burn (VolTRAB)--an observational trial. Burns 2014, 40(5):871-880.	No	Exclued after reviewing the title
74	Gravante G, Delogu D, Esposito G, Montone A: Analysis of prognostic indexes and other parameters to predict the length of hospitalization in thermally burned patients. Burns 2007, 33(3):312-315.	No	Duplicated record
75	Grünherz L, Michienzi R, Schaller C, Rittirsch D, Uyulmaz S, Kim BS, Giovanoli P, Lindenblatt N: Enzymatic debridement for circumferential deep burns: the role of surgical escharotomy. Burns 2023, 49(2):304-309.	No	Exclued after reviewing the title
76	Gürbüz K, Demir M: Epidemiological and clinical characteristics and outcomes of inpatient burn injuries in older adults: Factors associated with mortality. Ulus Travma Acil Cerrahi Derg 2022, 28(2):162-169.	No	Exclued after reviewing the abstract
77	Hager S, Foldenauer AC, Rennekampff HO, Deisz R, Kopp R, Tenenhaus M, Gernot M, Pallua N: Interleukin-6 Serum Levels Correlate With Severity of Burn Injury but Not With Gender. J Burn Care Res 2018, 39(3):379-386.	No	Insufficient data
78	Halgas B, Bay C, Foster K: A comparison of injury scoring systems in predicting burn mortality. Ann Burns Fire Disasters 2018, 31(2):89-93.	No	Exclued after reviewing the title
79	Hammond J, Ward CG: Burns in octogenarians. South Med J 1991, 84(11):1316-1319.	No	Exclued after reviewing the title
80	Hanna K, Douglas M, Asmar S, Khurrum M, Bible L, Castanon L, Ditillo M, Kulvatunyou N, Joseph B: Treatment of blunt cerebrovascular injuries: Anticoagulants or antiplatelet agents? J Trauma Acute Care Surg 2020, 89(1):74-79.	No	Exclued after reviewing the title
81	He QL, Gao SW, Qin Y, Huang RC, Chen CY, Zhou F, Lin HC, Huang WQ: Gastrointestinal dysfunction is associated with mortality in severe burn patients: a 10-year retrospective observational study from South China. Mil Med Res 2022, 9(1):49.	No	Insufficient data
82	Hejazi O, Spencer AL, Khurshid MH, Nelson A, Hosseinpour H, Anand T, Bhogadi SK, Matthews MR, Magnotti LJ, Joseph B: Failure to Rescue in Geriatric Ground-Level Falls: The Role of Frailty on Not-So-Minor Injuries. J Surg Res 2024, 302:891-896.	No	Exclued after reviewing the abstract
83	Hemington-Gorse SJ, Clover AJ, Macdonald C, Harriott J, Richardson P, Philp B, Shelley O, Dziewulski P: Comfort care in burns: the Burn Modified Liverpool Care Pathway (BM-LCP). Burns 2011, 37(6):981-985.	No	Exclued after reviewing the title
84	Heng JS, Clancy O, Atkins J, Leon-Villapalos J, Williams AJ, Keays R, Hayes M, Takata M, Jones I, Vizcaychipi MP: Revised Baux Score and updated Charlson comorbidity index are independently associated with mortality in burns intensive care patients. Burns 2015, 41(7):1420-1427.	Yes	NA
85	Herlianita R, Purwanto E, Wahyuningsih I, Pratiwi ID: Clinical outcome and comparison of burn injury scoring systems in burn patient in Indonesia. Afr J Emerg Med 2021, 11(3):331-334.	No	Exclued after reviewing the abstract
86	Heuberger D, Wendel-Garcia PD, Sazpinar O, Müller M, Klein H, Kim BS, Andermatt R, Erlebach R, Schuepbach RA, Buehler PK et al: The Angiopoietin-2/Angiopoietin-1 ratio increases early in burn patients and predicts mortality. Cytokine 2023, 169:156266.	No	Exclued after reviewing the title
87	Holm C, H?rbrand F, von Donnersmarck GH, Mühlbauer W: Acute renal failure in severely burned patients. Burns 1999, 25(2):171-178.	No	Duplicated record
88	Hong DY, Lee JH, Park SO, Baek KJ, Lee KR: Plasma neutrophil gelatinase-associated lipocalin as early biomarker for acute kidney injury in burn patients. J Burn Care Res 2013, 34(6):e326-332.	No	Exclued after reviewing the title
89	H?rbrand F, Schrank C, Henckel-Donnersmarck G, Mühlbauer W: [Integration of preexisting diseases and risk factors in the Abbreviated Burn Severity Index (ABSI)]. Anasthesiol Intensivmed Notfallmed Schmerzther 2003, 38(3):151-157.	No	Exclued after reviewing the abstract
90	Hosseinpour H, Anand T, Bhogadi SK, Colosimo C, El-Qawaqzeh K, Spencer AL, Castanon L, Ditillo M, Magnotti LJ, Joseph B: Emergency Department Shock Index Outperforms Prehospital and Delta Shock Indices in Predicting Outcomes of Trauma Patients. J Surg Res 2023, 291:204-212.	No	Exclued after reviewing the title
91	Hosseinpour H, Anand T, Hejazi O, Colosimo C, Bhogadi SK, Spencer A, Nelson A, Ditillo M, Magnotti LJ, Joseph B: The Role of Whole Blood Hemostatic Resuscitation in Bleeding Geriatric Trauma Patients. J Surg Res 2024, 299:26-33.	No	Exclued after reviewing the title
92	Hu G, Yuan L, Peng Y, Luo G, Song H: Predictive Value of the Prognostic Nutrition Index for the Prognosis of Patients With Severe Burns Treated With the Meek Graft. J Burn Care Res 2021, 42(3):448-453.	No	Exclued after reviewing the title
93	Hussain A, Choukairi F, Dunn K: Predicting survival in thermal injury: a systematic review of methodology of composite prediction models. Burns 2013, 39(5):835-850.	No	Duplicated record
94	Hussain A, Dunn KW: Accuracy of commercial reporting systems to monitor quality of care in burns. Burns 2014, 40(2):251-256.	No	Duplicated record
95	Jachec S, Perbix W, Fuchs P, Lefering R, Weinand C: Candida Antigen Titer Elevation and Mortality in Burn Patients. World J Plast Surg 2019, 8(1):18-24.	No	Insufficient data
96	Janik S, Grasl S, Yildiz E, Besser G, Kliman J, Hacker P, Frommlet F, Fochtmann-Frana A, Erovic BM: A new nomogram to predict the need for tracheostomy in burned patients. Eur Arch Otorhinolaryngol 2021, 278(9):3479-3488.	No	Exclued after reviewing the title
97	Jiang M, Qian H, Li Q, Han Y, Hu K: Predictive value of lactate dehydrogenase combined with the abbreviated burn severity index for acute kidney injury and mortality in severe burn patients. Burns 2023, 49(6):1344-1355.	Yes	NA
98	Joseph B, Pandit V, Rhee P, Aziz H, Sadoun M, Wynne J, Tang A, Kulvatunyou N, O'Keeffe T, Fain MJ, Friese RS: Predicting hospital discharge disposition in geriatric trauma patients: is frailty the answer? J Trauma Acute Care Surg 2014, 76(1):196-200.	No	Exclued after reviewing the abstract
99	Joseph B, Pandit V, Zangbar B, Kulvatunyou N, Tang A, O'Keeffe T, Green DJ, Vercruysse G, Fain MJ, Friese RS, Rhee P: Validating trauma-specific frailty index for geriatric trauma patients: a prospective analysis. J Am Coll Surg 2014, 219(1):10-17.e11.	No	Exclued after reviewing the title
100	Kallinen O, Partanen TA, Maisniemi K, B?hling T, Tukiainen E, Koljonen V: Comparison of premortem clinical diagnosis and autopsy findings in patients with burns. Burns 2008, 34(5):595-602.	No	Exclued after reviewing the abstract
101	Karaca B, ?elik B, Emem MK: Evaluation of clinical outcomes and comparison of prediction models in the burn population hospitalized from the emergency department: Can burn mortality scores be used in a post-conflict area such as northwest Syria? Ulus Travma Acil Cerrahi Derg 2023, 29(3):409-418.	No	Exclued after reviewing the title
102	Khandelwal A, Satariano M, Doshi K, Aggarwal P, Avasarala V, Sood A, Bansal S, Neyra JA, Raina R: Management and Outcomes of Acute Kidney Injury due to Burns: A Literature Review. J Burn Care Res 2024, 45(2):323-337.	No	Exclued after reviewing the title
103	Khurshid MH, Yang A, Hosseinpour H, Colosimo C, Hejazi O, Spencer AL, Bhogadi SK, Ditillo M, Magnotti LJ, Joseph B: Final Lifelines: The Implications and Outcomes of Thoracic Damage Control Surgeries. J Surg Res 2024, 301:385-391.	No	Exclued after reviewing the abstract
104	Kim BS, Stoppe C, Grieb G, Leng L, Sauler M, Assis D, Simons D, Boecker AH, Schulte W, Piecychna M et al: The clinical significance of the MIF homolog d-dopachrome tautomerase (MIF-2) and its circulating receptor (sCD74) in burn. Burns 2016, 42(6):1265-1276.	No	Duplicated record
105	Kleintjes WG, Prinsloo TK: Graft take outcomes of burn patients transplanted with CEA derived from a modified composite culture technique: A case series. J Burn Care Res 2024.	No	Exclued after reviewing the abstract
106	Koenig V, Tratnig-Frankl P, Pittermann A, Windpassinger M, Joestl J, Aszmann O: Train Climbing-A new old trend in adolescents: Treatment of high voltage injuries and planning of a pilot project to raise awareness. Wien Klin Wochenschr 2024.	No	Exclued after reviewing the title
107	Kuo G, Lee CC, Yang SY, Hsiao YC, Chuang SS, Chang SW, Tu KH, Fan PC, Tian YC, Chen YC, Chang CH: Hyperphosphatemia is associated with high mortality in severe burns. PLoS One 2018, 13(1):e0190978.	No	Exclued after reviewing the title
108	Kuvvet Yolda? T, Atalay A, Balc? C, Demira? K, Uyar M, ?ankayal? ?: Acute kidney injury in burns in the intensive care unit: A retrospective research. Ulus Travma Acil Cerrahi Derg 2023, 29(3):321-326.	No	Exclued after reviewing the abstract
109	Kym D, Yim H, Yoon J, Yang HT, Cho YS, Hur J, Chun W, Kim JH: The application of cultured epithelial autografts improves survival in burns. Wound Repair Regen 2015, 23(3):340-344.	No	Exclued after reviewing the title
110	Laggner M, Lingitz MT, Copic D, Direder M, Klas K, Bormann D, Gugerell A, Moser B, Radtke C, Hacker S et al: Severity of thermal burn injury is associated with systemic neutrophil activation. Sci Rep 2022, 12(1):1654.	No	Exclued after reviewing the title
111	Legrand M, Gits-Muselli M, Boutin L, Garcia-Hermoso D, Maurel V, Soussi S, Benyamina M, Ferry A, Chaussard M, Hamane S et al: Detection of Circulating Mucorales DNA in Critically Ill Burn Patients: Preliminary Report of a Screening Strategy for Early Diagnosis and Treatment. Clin Infect Dis 2016, 63(10):1312-1317.	No	Exclued after reviewing the title
112	Li Q, Ba T, Cao SJ, Chen Q, Zhou B, Yan ZQ, Hou ZH, Wang LF: [Establishment and validation of a risk prediction model for disseminated intravascular coagulation patients with electrical burns]. Zhonghua Shao Shang Yu Chuang Mian Xiu Fu Za Zhi 2023, 39(8):738-745.	No	Exclued after reviewing the title
113	Li Q, Zhang T, Wang L, Li F, Chen Q, Cao S, Ba T: Clinical significance of R-TEG in severe burn patients with coagulation dysfunction. Injury 2022, 53(12):3993-3999.	No	Exclued after reviewing the title
114	Liebau J, Pallua N, Machens HG, Berger A: [Budget analysis in a burn center for severely burned patients]. Unfallchirurg 1996, 99(11):875-879.	No	Exclued after reviewing the title
115	Lin JC, Wu GH, Zheng JJ, Chen ZH, Chen XD: Prognostic Values of Platelet Distribution Width and Platelet Distribution Width-to-Platelet Ratio in Severe Burns. Shock 2022, 57(4):494-500.	Yes	NA
116	Lin JC, Xu ZR, Chen ZH, Chen XD: Low-soluble TREM-like transcript-1 levels early after severe burn reflect increased coagulation disorders and predict 30-day mortality. Burns 2021, 47(6):1322-1332.	Yes	NA
117	Lin JC, Zheng JJ, Wu GH, Chen ZH, Chen XD, Jiang Q: Differences by age in the obesity paradox in severe burns. Burns 2022, 48(3):547-554.	No	Insufficient data
118	Liodaki E, Kalousis K, Mauss KL, Kisch T, Mailaender P, Stang F: Epidemiology of pneumonia in a burn care unit: the influence of inhalation trauma on pneumonia and of pneumonia on burn mortality. Ann Burns Fire Disasters 2015, 28(2):128-133.	No	Exclued after reviewing the abstract
119	Lionelli GT, Pickus EJ, Beckum OK, Decoursey RL, Korentager RA: A three decade analysis of factors affecting burn mortality in the elderly. Burns 2005, 31(8):958-963.	No	Exclued after reviewing the title
120	Lip HTC, Idris MAM, Imran FH, Azmah TN, Huei TJ, Thomas M: Predictors of mortality and validation of burn mortality prognostic scores in a Malaysian burns intensive care unit. BMC Emerg Med 2019, 19(1):66.	No	Insufficient data
121	Lipov? B, Fiamoli M, Gregorová N, ?íhová H, Jarkovsk? J, Cvanová M, Suchánek I, Brychta P: [Epidemiology of critical burns in southern Moravia]. Acta Chir Orthop Traumatol Cech 2012, 79(4):370-375.	No	Exclued after reviewing the abstract
122	Lumenta DB, Hautier A, Desouches C, Gouvernet J, Giorgi R, Manelli JC, Magalon G: Mortality and morbidity among elderly people with burns--evaluation of data on admission. Burns 2008, 34(7):965-974.	No	Exclued after reviewing the title
123	Lumenta DB, Kamolz LP, Frey M: Adult burn patients with more than 60% TBSA involved-Meek and other techniques to overcome restricted skin harvest availability--the Viennese Concept. J Burn Care Res 2009, 30(2):231-242.	No	Exclued after reviewing the title
124	McArthur K, Krause C, Kwon E, Luo-Owen X, Cochran-Yu M, Swentek L, Burruss S, Turay D, Krasnoff C, Grigorian A et al: Trauma and nontrauma damage-control laparotomy: The difference is delirium (data from the Eastern Association for the Surgery of Trauma SLEEP-TIME multicenter trial). J Trauma Acute Care Surg 2021, 91(1):100-107.	No	Exclued after reviewing the title
125	Melo FL, Gragnani A, de Oliveira AF, Ferreira LM: Predicting mortality for critically ill burns patients, using the Abbreviated Burn Severity Index and Simplified Acute Physiology Score 3. Injury 2022, 53(2):453-456.	No	Exclued after reviewing the title
126	Moi AL, Wentzel-Larsen T, Salemark L, Hanestad BR: Long-term risk factors for impaired burn-specific health and unemployment in patients with thermal injury. Burns 2007, 33(1):37-45.	No	Exclued after reviewing the title
127	Moniz P, Casal D, Mavioso C, Videira-Castro J, Angélica-Almeida M: The self-inflicted burns-Typology and its prognostic relevance in a 14-year review of self-inflicted burns in a tertiary referral centre. Burns 2011, 37(2):322-327.	No	Exclued after reviewing the title
128	Montague SJ, Delierneux C, Lecut C, Layios N, Dinsdale RJ, Lee CS, Poulter NS, Andrews RK, Hampson P, Wearn CM et al: Soluble GPVI is elevated in injured patients: shedding is mediated by fibrin activation of GPVI. Blood Adv 2018, 2(3):240-251.	No	Exclued after reviewing the title
129	Moye SJ, Cruse CW, Watkins GM: Burn injuries from small airplane crashes. Aviat Space Environ Med 1991, 62(11):1081-1083.	No	Exclued after reviewing the title
130	Mullins RJ, Mann NC, Hedges JR, Worrall W, Jurkovich GJ: Preferential benefit of implementation of a statewide trauma system in one of two adjacent states. J Trauma 1998, 44(4):609-616; discussion 617.	No	Exclued after reviewing the title
131	Munier AL, Biard L, Legrand M, Rousseau C, Lafaurie M, Donay JL, Flicoteaux R, Mebazaa A, Mimoun M, Molina JM: Incidence, risk factors and outcome of multi-drug resistant Acinetobacter baumannii nosocomial infections during an outbreak in a burn unit. Int J Infect Dis 2019, 79:179-184.	No	Exclued after reviewing the abstract
132	Muschitz GK, Fochtmann A, Keck M, Ihra GC, Mittlb?ck M, Lang S, Schindl M, Rath T: Non-occlusive mesenteric ischaemia: the prevalent cause of gastrointestinal infarction in patients with severe burn injuries. Injury 2015, 46(1):124-130.	No	Insufficient data
133	Mustonen KM, Vuola J: Acute renal failure in intensive care burn patients (ARF in burn patients). J Burn Care Res 2008, 29(1):227-237.	No	Exclued after reviewing the title
134	Muthukumar V, Karki D, Jatin B: Concept of Lethal Triad in Critical Care of Severe Burn Injury. Indian J Crit Care Med 2019, 23(5):206-209.	No	Exclued after reviewing the title
135	Namdar T, Siemers F, Stollwerck PL, Stang FH, Mail?nder P, Lange T: Increased mortality in hypernatremic burned patients. Ger Med Sci 2010, 8:Doc11.	No	Exclued after reviewing the title
136	Namdar T, Stollwerck PL, Stang FH, Eisenbeiss W, Siemers F, Mailander P, Lange T: Impact of hypernatremia on burn wound healing: results of an exploratory, retrospective study. Ostomy Wound Manage 2011, 57(3):30-34.	No	Exclued after reviewing the abstract
137	Namdar T, Stollwerck PL, Stang FH, Klotz KF, Lange T, Mail?nder P, Siemers F: Early postoperative alterations of ventilation parameters after tracheostomy in major burn injuries. Ger Med Sci 2010, 8:Doc10.	No	Exclued after reviewing the title
138	Nickl S, Fochtmann-Frana A, Nedomansky J, Hitzl W, Kamolz LP, Haslik W: Air-fluidized therapy in the treatment of severe burns: A retrospective study from a burn intensive care unit in Austria. Burns 2020, 46(1):136-142.	No	Insufficient data
139	Niculae A, Peride I, Tiglis M, Nechita AM, Petcu LC, Neagu TP: Emergency Care for Burn Patients-A Single-Center Report. J Pers Med 2023, 13(2).	Yes	NA
140	Niedermayr M, Schramm W, Kamolz L, Andel D, R?mer W, Hoerauf K, Zimpfer M, Andel H: Antithrombin deficiency and its relationship to severe burns. Burns 2007, 33(2):173-178.	No	Insufficient data
141	Obed D, Dastagir N, Salim M, Bucher F, Gruber L, Schr?ter A, Panayi AC, Knoedler S, Dastagir K, Vogt PM: Attempted Suicide by Burning: A Cross-sectional Analysis at a Regional Burn Center in Germany. J Burn Care Res 2023, 44(4):852-859.	No	Insufficient data
142	Obed D, Salim M, Dastagir N, Knoedler S, Dastagir K, Panayi AC, Vogt PM: Comparative Analysis of Composite Mortality Prediction Scores in Intensive Care Burn Patients. Int J Environ Res Public Health 2022, 19(19).	No	Exclued after reviewing the title
143	Obed D, Schroeter A, Gruber L, Salim M, Krezdorn N, Vogt PM: Outcomes following burn injury in intensive care patients with major psychiatric disorders. Burns 2023, 49(4):830-837.	No	Insufficient data
144	Oncul U, Dalg?? N, Demir M, Karadeniz P, Karada? ? A: Use of procalcitonin as a biomarker for sepsis in pediatric burns. Eur J Pediatr 2023, 182(4):1561-1567.	No	Exclued after reviewing the title
145	?zlü ?, Ba?aran A: Elderly burns: Clinical frailty scale and functional ambulation classification in predicting prognosis. Ulus Travma Acil Cerrahi Derg 2022, 28(6):812-817.	No	Exclued after reviewing the abstract
146	Ozlu O, Basaran A: Infections in Patients With Major Burns: A Retrospective Study of a Burn Intensive Care Unit. J Burn Care Res 2022, 43(4):926-930.	No	Insufficient data
147	Pan YY, Xu SD, Fan YF, Tu J, Huang N, Yu YH, Cui SY, Le X, Xu P, Jin GY, Chen C: [Analysis of risk factors of early enteral nutrition intolerance in extremely severe burn patients]. Zhonghua Shao Shang Za Zhi 2021, 37(9):831-838.	No	Insufficient data
148	Pantet O, Faouzi M, Brusselaers N, Vernay A, Berger MM: Comparison of mortality prediction models and validation of SAPS II in critically ill burns patients. Ann Burns Fire Disasters 2016, 29(2):123-129.	Yes	NA
149	Pavel B, Popescu MR, Skolozubova D, Flutur E, Voiculescu VM, Brezeanu AC: Early Low Level of Procalcitonin Is Associated with a Favorable Outcome in a Case of a Surviving Patient with 80% Body Surface Area Thermal Burn. Am J Case Rep 2021, 22:e934052.	No	Exclued after reviewing the title
150	Pelzer M, Hartmann B, Blome-Eberwein S, Raff T, Germann G: [Effect of recombinant growth hormone on wound healing in severely burned adults. A placebo controlled, randomized double-blind phase II study]. Chirurg 2000, 71(11):1352-1358.	No	Exclued after reviewing the title
151	Queiroz LF, Anami EH, Zampar EF, Tanita MT, Cardoso LT, Grion CM: Epidemiology and outcome analysis of burn patients admitted to an Intensive Care Unit in a University Hospital. Burns 2016, 42(3):655-662.	No	Insufficient data
152	Rafiezadeh Shahi H, Vahedian M, Movahedi M, Bahaadinbeigy K, Hashemian M, Mirafzal A: Measuring serum albumin levels at 0 and 24h: Effect on the accuracy of clinical evaluations in the prediction of burn-related mortality. Burns 2018, 44(3):709-717.	Yes	NA
153	Rahimpour A, Fox N, Kahley G, Bown P, Denning DA, Ray P, Barry R: Burn Mortality in an Appalachian Referral Center: An Examination of Mortality Prediction Scores in a 13-Year Retrospective Study. Cureus 2024, 16(6):e62912.	No	Insufficient data
154	Rakkolainen I, Lindbohm JV, Vuola J: Factors associated with acute kidney injury in the Helsinki Burn Centre in 2006-2015. Scand J Trauma Resusc Emerg Med 2018, 26(1):105.	No	Insufficient data
155	Rao K, Ali SN, Moiemen NS: Aetiology and outcome of burns in the elderly. Burns 2006, 32(7):802-805.	No	Exclued after reviewing the title
156	Resch A, Neumueller A, Christ A, Staud C, Hacker S: Chronic kidney disease and cardiovascular disease reduce survival rates after burn injury: A retrospective study over 20 years. Surgery 2024, 175(4):1198-1204.	No	Exclued after reviewing the title
157	Rode H, Martinez R, Potgieter D, Adams S, Rogers AD: Experience and outcomes of micrografting for major paediatric burns. Burns 2017, 43(5):1103-1110.	No	Exclued after reviewing the title
158	Rohrer-Mirtschink S, Forster N, Giovanoli P, Guggenheim M: Major burn injuries associated with Christmas celebrations: a 41-year experience from Switzerland. Ann Burns Fire Disasters 2015, 28(1):71-75.	No	Exclued after reviewing the title
159	Ruiz-Castilla M, Bosacoma P, Dos Santos B, Baena J, Guilabert P, Marin-Corral J, Masclans JR, Roca O, Barret JP: Soluble Suppression Of Tumorigenicity-2 Predicts Hospital Mortality in Burn Patients: An Observational Prospective Cohort Pilot Study. Shock 2019, 51(2):194-199.	No	Exclued after reviewing the title
160	Saleh A, López-Campos JL, Hartl S, Pozo-Rodríguez F, Roberts CM: The Effect of Incidental Consolidation on Management and Outcomes in COPD Exacerbations: Data from the European COPD Audit. PLoS One 2015, 10(7):e0134004.	No	Exclued after reviewing the title
161	Salehi SH, As'adi K, Abbaszadeh-Kasbi A, Isfeedvajani MS, Khodaei N: Comparison of six outcome prediction models in an adult burn population in a developing country. Ann Burns Fire Disasters 2017, 30(1):13-17.	No	Insufficient data
162	Sánchez M, Herruzo R, Marbán A, Araujo P, Asensio MJ, Leyva F, Casado C, García-de-Lorenzo A: Risk factors for outbreaks of multidrug-resistant Klebsiella pneumoniae in critical burn patients. J Burn Care Res 2012, 33(3):386-392.	No	Insufficient data
163	Schiefer JL, Bagheri M, Fuchs PC, Lefering R, Rennekampff HO, Vogt PM, The German Burn R, Busche MN: Does patient load affect clinical outcome of burn patients in specialized centers? An analysis of the German Burn Registry. Burns 2022, 48(3):539-546.	No	Exclued after reviewing the title
164	Schmidt K, Zivkovic AR, Thiele M, Horter J, Brenner T, Weigand MA, Kleinschmidt S, Hofer S: Point-of-care measured serum cholinesterase activity predicts patient outcome following severe burns. Burns 2021, 47(4):863-872.	No	Exclued after reviewing the title
165	Schmidt SV, Drysch M, Reinkemeier F, Wagner JM, Sogorski A, Macedo Santos E, Zahn P, Lehnhardt M, Behr B, Registry GB et al: Improvement of Predictive Scores in Burn Medicine through Different Machine Learning Approaches. Healthcare (Basel) 2023, 11(17).	No	Exclued after reviewing the title
166	Seo DK, Kym D, Yim H, Yang HT, Cho YS, Kim JH, Hur J, Chun W: Epidemiological trends and risk factors in major burns patients in South Korea: a 10-year experience. Burns 2015, 41(1):181-187.	No	Exclued after reviewing the title
167	Shah S, Verma R, Mittal RK, Garg R: Better among the two for Burn Mortality Prediction in Developing Nations: Revised Baux or Modified Abbreviated Burn Severity Index? Int J Appl Basic Med Res 2024, 14(1):7-11.	No	Insufficient data
168	Sharma S, Tandon R: External Validation of Three Burn-Specific Mortality Prediction Models in Adult Burn Patients at a Tertiary Care Hospital in India. Indian J Plast Surg 2023, 56(1):39-43.	No	Exclued after reviewing the title
169	Shen C, Deng H, Sun T, Cai J, Li D, Li L, He L, Zhang B, Li D, Wang L, Niu Y: Use of Fresh Scalp Allografts From Living Relatives for Extensive Deep Burns in Children: A Clinical Study Over 7 Years. J Burn Care Res 2021, 42(2):323-330.	No	Exclued after reviewing the title
170	Sherren PB, Hussey J, Martin R, Kundishora T, Parker M, Emerson B: Acute burn induced coagulopathy. Burns 2013, 39(6):1157-1161.	No	Exclued after reviewing the title
171	Sherren PB, Hussey J, Martin R, Kundishora T, Parker M, Emerson B: Lethal triad in severe burns. Burns 2014, 40(8):1492-1496.	No	Exclued after reviewing the title
172	Siemers F, Kaun M, Machens HG, Lohmeyer JA, Mail?nder P: [Mesenteric ischemia: a severe complication in burn patient]. Handchir Mikrochir Plast Chir 2007, 39(5):364-368.	No	Exclued after reviewing the title
173	Singer KE, Harvey JA, Heh V, Dale EL: Mortality From Burns Sustained on Home Oxygen Therapy Exceeds Predicted Mortality. J Burn Care Res 2020, 41(5):976-980.	No	Exclued after reviewing the title
174	Smith MT, Allorto NL, Clarke DL: Modified first world mortality scores can be used in a regional South African burn service with resource limitations. Burns 2016, 42(6):1340-1344.	No	Exclued after reviewing the title
175	Soussi S, Deniau B, Ferry A, Levé C, Benyamina M, Maurel V, Chaussard M, Le Cam B, Blet A, Mimoun M et al: Low cardiac index and stroke volume on admission are associated with poor outcome in critically ill burn patients: a retrospective cohort study. Ann Intensive Care 2016, 6(1):87.	No	Exclued after reviewing the title
176	Soussi S, Taccori M, De Tymowski C, Depret F, Chaussard M, Fratani A, Jully M, Cupaciu A, Ferry A, Benyamina M et al: Risk Factors for Acute Mesenteric Ischemia in Critically Ill Burns Patients-A Matched Case-Control Study. Shock 2019, 51(2):153-160.	No	Exclued after reviewing the title
177	Stachon A, Lehnhardt M, Katzy Y, Holland-Letz T, Steinau HU, Krieg M: Making the case for adapting the abbreviated burn severity index to include erythroblast count. J Wound Care 2005, 14(3):97-100.	No	Exclued after reviewing the title
178	Staud CJ, Resch A, Christ A, Borger A, Zaussinger M, Teufelsbauer M, Worel N, Radtke C: Skin Bank Establishment in Treatment of Severe Burn Injuries: Overview and Experience with Skin Allografts at the Vienna Burn Center. J Clin Med 2023, 12(14).	No	Exclued after reviewing the title
179	Stoecklin P, Delodder F, Pantet O, Berger MM: Moderate glycemic control safe in critically ill adult burn patients: A 15 year cohort study. Burns 2016, 42(1):63-70.	No	Exclued after reviewing the title
180	Stollwerck PL, Namdar T, Stang FH, Lange T, Mail?nder P, Siemers F: Rhabdomyolysis and acute renal failure in severely burned patients. Burns 2011, 37(2):240-248.	No	Exclued after reviewing the title
181	Struck MF, Stiller D, Corterier CC, Reichelt B, Steen M: Fulminant, undetected Candida sepsis after an apparently survivable burn injury. J Burn Care Res 2009, 30(5):894-897.	No	Exclued after reviewing the title
182	Tahir S, Memon AR, Kumar M, Ali SA: Prediction of mortality after major burn: physiological versus biochemical measures. Wounds 2009, 21(7):177-182.	No	Insufficient data
183	Tang CQ, Li JQ, Xu DY, Liu XB, Hou WJ, Lyu KY, Xiao SC, Xia ZF: [Comparison of machine learning method and logistic regression model in prediction of acute kidney injury in severely burned patients]. Zhonghua Shao Shang Za Zhi 2018, 34(6):343-348.	No	Insufficient data
184	Tejero-Trujeque R: How effective is the Abbreviated Burn Severity Index in predicting patient mortality? J Wound Care 2000, 9(10):475-478.	No	Exclued after reviewing the title
185	Thamm OC, Lefering R, Bialke M, Reichert B, Rennekampff O, Lehnhardt M, Fuchs PC, Commitee Of The German Burn R, K?nigs I: Establishment of the German Burn Registry - five years of prospective data collection. Burns 2023, 49(1):209-219.	No	Exclued after reviewing the title
186	Thamm OC, Perbix W, Zinser MJ, Koenen P, Wafaisade A, Maegele M, Lefering R, Neugebauer EA, Theodorou P: Early single-shot intravenous steroids do not affect pulmonary complications and mortality in burned or scalded patients. Burns 2013, 39(5):935-941.	No	Exclued after reviewing the title
187	Theodorou P, Maurer CA, Spanholtz TA, Phan TQ, Amini P, Perbix W, Maegele M, Lefering R, Spilker G: Acalculous cholecystitis in severely burned patients: incidence and predisposing factors. Burns 2009, 35(3):405-411.	No	Exclued after reviewing the title
188	Theodorou P, Thamm OC, Perbix W, Phan VT: Pseudomonas aeruginosa bacteremia after burn injury: the impact of multiple-drug resistance. J Burn Care Res 2013, 34(6):649-658.	No	Insufficient data
189	Theodorou P, Xu W, Weinand C, Perbix W, Maegele M, Lefering R, Phan TQ, Zinser M, Spilker G: Incidence and treatment of burns: a twenty-year experience from a single center in Germany. Burns 2013, 39(1):49-54.	No	Exclued after reviewing the title
190	Tobiasen J, Hiebert JH, Edlich RF: Prediction of burn mortality. Surg Gynecol Obstet 1982, 154(5):711-714.	No	Exclued after reviewing the title
191	Tobiasen J, Hiebert JM, Edlich RF: The abbreviated burn severity index. Ann Emerg Med 1982, 11(5):260-262.	No	Exclued after reviewing the title
192	Torbey A, Shibani M, Alzabibi MA, Eddin AS, Mdawr E, Mouhanna W, Sawaf B, Alakhrass D, Asaad SA, Alhouri AN et al: The epidemiology of in-hospital burn patients in a tertiary hospital in Damascus, Syria. A retrospective cohort study. Injury 2023, 54(2):435-441.	No	Exclued after reviewing the title
193	Tsai SY, Lio CF, Shih SC, Lin CJ, Chen YT, Yu CM, Sun FJ, Kuo CF, Jia X: The predisposing factors of AKI for prophylactic strategies in burn care. PeerJ 2020, 8:e9984.	No	Exclued after reviewing the title
194	Tsolakidis S, Freytag DL, Dovern E, Alharbi Z, Kim BS, Houschyar KS, Reumuth G, Sch?fer B, Rennekampff HO, Pallua N, Grieb G: Infections in Burn Patients: A Retrospective View over Seven Years. Medicina (Kaunas) 2022, 58(8).	Yes	NA
195	Tsuda M, Tanita MT, Talizin TB, Mezzaroba AL, Cardoso LTQ, Grion CMC: Analysis of Incidence, Risk Factors and Outcomes Associated With Abdominal Hypertension in Major Burn Patients. Ann Burns Fire Disasters 2023, 36(1):12-18.	No	Exclued after reviewing the abstract
196	Tsurumi A, Que YA, Yan S, Tompkins RG, Rahme LG, Ryan CM: Do standard burn mortality formulae work on a population of severely burned children and adults? Burns 2015, 41(5):935-945.	No	Exclued after reviewing the title
197	Turan TL, Klein HJ, Hackler J, Hoerner L, Rijntjes E, Graf TR, Plock JA, Schomburg L: Serum Selenium-Binding Protein 1 (SELENBP1) in Burn Injury: A Potential Biomarker of Disease Severity and Clinical Course. Antioxidants (Basel) 2023, 12(11).	No	Exclued after reviewing the abstract
198	Ueda M: Sprayed cultured mucosal epithelial cell for deep dermal burns. J Craniofac Surg 2010, 21(6):1729-1732.	No	Exclued after reviewing the title
199	Ulrich D, Noah EM, Pallua N: [Plasma endotoxin, procalcitonin, C-reactive protein, and organ functions in patients with major burns]. Handchir Mikrochir Plast Chir 2001, 33(4):262-266.	No	Exclued after reviewing the title
200	Usmani A, Pipal DK, Bagla H, Verma V, Kumar P, Yadav S, Garima G, Rani V, Pipal RK: Prediction of Mortality in Acute Thermal Burn Patients Using the Abbreviated Burn Severity Index Score: A Single-Center Experience. Cureus 2022, 14(6):e26161.	No	Exclued after reviewing the title
201	Vazi L, Kleintjes W, Chothia Y: Prevalence and outcome of acute kidney injury in burn victims at a tertiary centre in Cape Town, South Africa. S Afr Med J 2023, 113(10):25-31.	No	Exclued after reviewing the title
202	Vorstandlechner V, Langthaler D, Ebenberger K, Pittermann A, Ihra G, Rath T, Nedomansky J, Muschitz G, Radtke C, Fochtmann-Frana A: Occupational reintegration after severe burn injury: a questionnaire study. Wien Klin Wochenschr 2021, 133(11-12):625-629.	No	Exclued after reviewing the title
203	Vorstandlechner V, Pauzenberger R, Happak W, Ihra G, Rath T, Muschitz G, Nickl S, Radtke C, Fochtmann-Frana A: Are we bound to our scores? a 74-year-old patient with an abbreviated burn severity index of 14. Ann Burns Fire Disasters 2018, 31(2):94-96.	No	Exclued after reviewing the title
204	Vyklicka K, Gregor P, Lipovy B, Raska F, Kukucka P, Kohoutek J, Pribylova P, ?upr P, Borilova Linhartova P: Polycyclic aromatic hydrocarbons and their metabolites in bronchoalveolar lavage and urine samples from patients with inhalation injury throughout their hospitalization: A prospective pilot study. PLoS One 2024, 19(8):e0308163.	No	Exclued after reviewing the title
205	Wahl WL, Ahrns KS, Chen S, Hemmila MR, Rowe SA, Arbabi S: Blunt splenic injury: operation versus angiographic embolization. Surgery 2004, 136(4):891-899.	No	Exclued after reviewing the title
206	Wang C, Dou Z, Qin F, Chen H, Shen Y, Zhang GA: Epidemiology and risk prediction of patients with severe burns admitted to a burn intensive care unit in a burn center in beijing: A 5-year retrospective study. Heliyon 2022, 8(12):e12572.	No	Exclued after reviewing the title
207	Wang X, Zhang XN, Wu ML, Jia LC, Xie LN, Meng Y, Feng SH, Ma W: [Dynamic variation trend and prognostic value of bronchial wall thickness in severely burned patients combined with inhalation injury]. Zhonghua Shao Shang Za Zhi 2018, 34(4):208-213.	No	Exclued after reviewing the title
208	Wang Y, Cai C, Zhu Z, Duan D, Xu W, Shen T, Wang X, Xu Q, Zhang H, Han C: Models predicting mortality risk of patients with burns to ≥?50% of the total body surface. Burns 2024, 50(5):1277-1285.	No	Exclued after reviewing the title
209	Wasserman D, Ioannovich JD, Hinzmann RD, Deichsel G, Steinmann GG: Interferon-gamma in the prevention of severe burn-related infections: a European phase III multicenter trial. The Severe Burns Study Group. Crit Care Med 1998, 26(3):434-439.	No	Exclued after reviewing the abstract
210	Wolter TP, Fuchs PC, Horvat N, Pallua N: Is high PEEP low volume ventilation in burn patients beneficial? A retrospective study of 61 patients. Burns 2004, 30(4):368-373.	No	Exclued after reviewing the title
211	Wu G, Xiao Y, Wang C, Hong X, Sun Y, Ma B, Wang G, Xia Z: Risk Factors for Acute Kidney Injury in Patients With Burn Injury: A Meta-Analysis and Systematic Review. J Burn Care Res 2017, 38(5):271-282.	No	Exclued after reviewing the title
212	Wu G, Zhuang M, Jiang Y, Fan J, Sun Y, Zhou Z, Xia Z, Sun Y: Can systemic inflammatory response syndrome score at admission predict clinical outcome in patients with severe burns? Burns 2019, 45(4):860-868.	No	Exclued after reviewing the title
213	Yamamoto R, Shibusawa T, Aikawa N, Sasaki J: Modified abbreviated burn severity index as a predictor of in-hospital mortality in patients with inhalation injury: development and validation using independent cohorts. Surg Today 2021, 51(2):242-249.	No	Exclued after reviewing the title
214	Yaz?c? H, U?ar AD, Namdaro?lu O, Y?ld?r?m M: Mortality prediction models for severe burn patients: Which one is the best? Ulus Travma Acil Cerrahi Derg 2022, 28(6):790-795.	No	Insufficient data
215	Yenikomshian H, Reiss M, Nabavian R, Garner WL: Gastric feedings effectively prophylax against upper gastrointestinal hemorrhage in burn patients. J Burn Care Res 2011, 32(2):263-268.	No	Exclued after reviewing the abstract
216	Yoon J, Kim Y, Yim H, Cho YS, Kym D, Hur J, Chun W, Yang HT: Analysis of prognostic factors for acute kidney injury with continuous renal replacement therapy in severely burned patients. Burns 2017, 43(7):1418-1426.	Yes	NA
217	Yoshimura Y, Saitoh D, Yamada K, Nakamura T, Terayama T, Ikeuchi H, Sasaki J, Nemoto M: Comparison of prognostic models for burn patients: A retrospective nationwide registry study. Burns 2020, 46(8):1746-1755.	No	Exclued after reviewing the title
218	You K, Yang HT, Kym D, Yoon J, HaejunYim, Cho YS, Hur J, Chun W, Kim JH: Inhalation injury in burn patients: establishing the link between diagnosis and prognosis. Burns 2014, 40(8):1470-1475.	No	Exclued after reviewing the title
219	Zeinalipour Z, Goldani F, Khadem-Rezaiyan M, Ahmadabadi A, Tavousi SH: Does Referral Distance Deteriorates the Burn Patients Outcome? Results From an Academic Tertiary Hospital in a Developing Country. J Burn Care Res 2024, 45(2):318-322.	No	Exclued after reviewing the title
220	Zeng QL, Wang QM, Tao LJ, Hao F, Luo QZ: [Establishment of nomogram predicting model for the death risk of extremely severe burn patients and the predictive value]. Zhonghua Shao Shang Za Zhi 2020, 36(9):845-852.	Yes	NA
221	Zhang JX, Ahmed SN, Pangli H, Papp A: Predicting and Estimating Burn Outcomes: An Institutional Analysis of 4622 Cases. J Burn Care Res 2022, 43(6):1426-1433.	No	Exclued after reviewing the title
222	Zhou J, Li N, Tan J, Luo G: Validation of four burn-specific prognostic models in a cohort of 9625 cases, and a novel model for prediction of mortality in burn patients. Burns 2020, 46(7):1533-1539.	No	Exclued after reviewing the title
223	Zhou Q, Wang Q, Li SS, Lu Y, Wang X, Zhang R, Chen Y, Shi XQ, Jiao XC, Hu DH: [Observation on the effects of multidisciplinary comprehensive intervention in integrated treatment of patients with extremely severe burns]. Zhonghua Shao Shang Za Zhi 2018, 34(10):701-706.	No	Exclued after reviewing the abstract
224	Recommendations for uniform reporting of data following major trauma--the Utstein Style: an initiative. International Trauma Anaesthesia and Critical Care Society (ITACCS). Prehospital and disaster medicine 1999, 14(3):118-145.	No	Exclued after reviewing the title
225	Abantanga FA, Mock CN: Childhood injuries in an urban area of Ghana - A hospital-based study of 677 cases. Pediatric Surgery International 1998, 13(7):515-518.	No	Exclued after reviewing the title
226	Abarca L, Guilabert P, Martin N, Usua G, Barret JP, Colomina MJ: Epidemiology and mortality in patients hospitalized for burns in Catalonia, Spain. Scientific Reports 2023, 13(1).	No	Duplicated record
227	Adams VI, Carrubba C: The Abbreviated Injury Scale - Application to autopsy data. American Journal of Forensic Medicine and Pathology 1998, 19(3):246-251.	No	Exclued after reviewing the title
228	Aggarwal S, Smailes S, Dziewulski P: Tracheostomy in burns patients revisited. Burns 2009, 35(7):962-966.	No	Duplicated record
229	Aguayo-Becerra OA, Torres-Garibay C, Macias-Amezcua MD, Fuentes-Orozco C, Chavez-Tostado MdG, Andalon-Duenas E, Partida AE, Alvarez-Villasenor ADS, Cortes-Flores AO, Gonzalez-Ojeda A: Serum albumin level as a risk factor for mortality in burn patients. Clinics 2013, 68(7):940-945.	No	Duplicated record
230	Ahmadabadi A, Khadem-Rezaiyan M, Sedaghat A, Tavousi SH, Khorrampazhouh N, Mohsenpour A, Goudarzi Z, Hassanpour M: Lethal area 50 percent (LA50) or standardized mortality ratio (SMR): Which one is more conclusive? Burns 2018, 44(6):1468-1474.	No	Duplicated record
231	Albusaidi MT, Jabri AA, Hadhrami AAA, Al Khaldi MO, Shummo MA, Haridi KM, Din ASE, Ghawas SM, Saleh AE, Jacob J et al: Analysis of Blood Cultures from Major Burns Patients in a Tertiary Care Burn Unit in Oman. Sultan Qaboos University medical journal 2024, 24(1):99-102.	No	Exclued after reviewing the title
232	Alonso-Fernandez JM, Lorente-Gonzalez P, Perez-Munguia L, Carton-Manrique AM, Penas-Raigoso MC, Martin-Ferreira T: Analysis of hypothermia through the acute phase in major burns patients: Nursing care. Enfermeria Intensiva 2020, 31(3):120-130.	No	Duplicated record
233	Amavizca K, Yang S, Idicula A, Mata A, Dissanaike S: Lower Serum Albumin Shortly After Admission Predicts Prolonged Hospital Stay in Younger Burn Patients. Journal of Burn Care & Research 2016, 37(2):E145-E153.	No	Duplicated record
234	Amer M, Saeed U, Ibn e H: PREVALENCE, RISK FACTORS AND OUTCOMES OF ACUTE KIDNEY INJURY IN PATIENTS WITH BURN. A META-ANALYSIS STUDY. Indo American Journal of Pharmaceutical Sciences 2019, 6(5):10831-10841.	No	Exclued after reviewing the title
235	Andel D, Kamolz L-P, Niedermayr M, Hoerauf K, Schramm W, Andel H: Which of the abbreviated burn severity index variables are having impact on the hospital length of stay? Journal of Burn Care & Research 2007, 28(1):163-166.	No	Exclued after reviewing the title
236	Angulo M, Aramendi I, Cabrera J, Burghi G: Mortality analysis of adult burn patients in Uruguay. In.: Figshare; 2020.	No	Exclued after reviewing the title
237	Angulo M, Aramendi I, Cabrera J, Burghi G: Mortality analysis of adult burn patients in Uruguay. Revista Brasileira de terapia intensiva 2020, 32(1):43-48.	No	Duplicated record
238	Aung MT, Garner D, Pacquola M, Rosenblum S, McClure J, Cleland H, Pilcher DV: The use of a simple three-level bronchoscopic assessment of inhalation injury to predict in-hospital mortality and duration of mechanical ventilation in patients with burns. Anaesthesia and Intensive Care 2018, 46(1):67-73.	No	Exclued after reviewing the title
239	Bagheri M, Fuchs PC, Lefering R, Daniels M, Schulz A, German Burn Registry JL, Schiefer JL: The BUrn Mortality Prediction (BUMP) Score-An improved mortality prediction score based on data of the German burn registry. Burns 2023, 49(1):110-119.	No	Exclued after reviewing the abstract
240	Bagheri M, Fuchs PC, Lefering R, Grigutsch D, Busche MN, Niederstaetter I, Schiefer JL, German Burn R: Effect of comorbidities on clinical outcome of patients with burn injury-An analysis of the German Burn Registry. Burns 2021, 47(5):1053-1058.	No	Duplicated record
241	Bandeira NG, Barroso MVVS, Matos MAA, Filho ALM, Figueredo AA, Gravina PR, Klein SOT: Serum Albumin Concentration on Admission as a Predictor of Morbidity and Mortality in Patients With Burn Injuries. Journal of Burn Care & Research 2021, 42(5):991-997.	No	Exclued after reviewing the title
242	Barbosa Teixeira Lopes MC, de Aguiar Junior W, Whitaker IY: The association between burn and trauma severity and in-hospital complications. Burns 2020, 46(1):83-89.	No	Exclued after reviewing the abstract
243	Barcellos LG, Silva APPd, Piva JP, Rech L, Brondani TG: Characteristics and outcome of burned children admitted to a pediatric intensive care unit. Revista Brasileira de terapia intensiva 2018, 30(3):333-337.	No	Exclued after reviewing the title
244	Barret JP, Gomez P, Solano I, Gonzalez-Dorrego M, Crisol FJ: Epidemiology and mortality of adult burns in Catalonia. Burns 1999, 25(4):325-329.	No	Duplicated record
245	Bartels P, Thamm OC, Elrod J, Fuchs P, Reinshagen K, Registry GB, Koenigs I: The ABSI is dead, long live the ABSI - reliable prediction of survival in burns with a modified Abbreviated Burn Severity Index. Burns 2020, 46(6):1272-1279.	No	Exclued after reviewing the title
246	Basaran A, Gurbuz K, Ozlu O, Demir M, Eroglu O, Das K: Electrical burns and complications: Data of a tertiary burn center intensive care unit. Ulusal Travma Ve Acil Cerrahi Dergisi-Turkish Journal of Trauma & Emergency Surgery 2020, 26(2):222-226.	No	Exclued after reviewing the abstract
247	Beck A, Quirke KP, Gamelli RL, Mosier MJ: Pediatric Toxic Epidermal Necrolysis: Using SCORTEN and Predictive Models to Predict Morbidity When a Focus on Mortality Is Not Enough. Journal of Burn Care & Research 2015, 36(1):167-177.	No	Duplicated record
248	Benchimol M, Peres CA: Data from: Edge-mediated compositional and functional decay of tree assemblages in Amazonian forest islands after 26 years of isolation. In.: Dryad; 2015.	No	Exclued after reviewing the title
249	Berndtson AE, Sen S, Greenhalgh DG, Palmieri TL: Estimating severity of burn in children: Pediatric Risk of Mortality (PRISM) score versus Abbreviated Burn Severity Index (ABSI). Burns 2013, 39(6):1048-1053.	No	Duplicated record
250	Billner M, Reif S, Registry GB, Reichert B: The effect of self-inflicted burns on ABSI score prediction power: A four-year prospective multicenter study of the German Burn Registry. Burns 2022, 48(7):1710-1718.	No	Duplicated record
251	Bingoel AS, Krezdorn N, Jokuszies A, Dastagir K, Vogt PM, Mett TR: Hot Bathtub, Cold Consequences-Misleading Wounds After Scald Injuries: A Retrospective Analysis. Journal of Burn Care & Research 2021, 42(3):390-397.	No	Duplicated record
252	Blom L, Klingberg A, Laflamme L, Wallis L, Hasselberg M: Gender differences in burns: A study from emergency centres in the Western Cape, South Africa. Burns 2016, 42(7):1600-1608.	No	Exclued after reviewing the title
253	Boissin C: Diagnostic Assistance to Improve Acute Burn Referral and Triage : Assessment of Routine Clinical Tools at Specialised Burn Centres and Potential for Digital Health Development at Point of Care. Dissertation/Thesis. 2020.	No	Exclued after reviewing the title
254	Boissin C: Clinical decision-support for acute burn referral and triage at specialized centres - Contribution from routine and digital health tools. Global Health Action 2022, 15(1).	No	Duplicated record
255	Boissin C, Wallis LA, Kleintjes W, Laflamme L: Admission factors associated with the in-hospital mortality of burns patients in resource-constrained settings: A two-year retrospective investigation in a South African adult burns centre. Burns 2019, 45(6):1462-1470.	No	Duplicated record
256	Bordeanu-Diaconescu E-M, Grosu-Bularda A, Frunza A, Andrei GM-C, Costache R-A, Dumitru C-S, Neagu T-P, Lascar I, Hariga C-S: The Impact of Burns Involving Over 50% of Total Body Surface Area - a Six-Year Retrospective Study. Maedica 2024, 19(2):247-254.	No	Exclued after reviewing the title
257	Bordeanu-Diaconescu E-M, Grosu-Bularda A, Frunza A, Grama S, Andrei M-C, Neagu T-P, Lascar I, Hariga C-S: Diagnostic and Prognostic Value of Thrombocytopenia in Severe Burn Injuries. Diagnostics 2024, 14(6).	No	Exclued after reviewing the title
258	Brito ?, Bandr?o C, Vaz M, Sanches F, Cabral L: ?ndices de predi??o de mortalidade na unidade de queimados. Estudo comparativo. Cirugía Plástica Ibero-Latinoamericana 2020, 46(suppl 1):91-96.	No	Exclued after reviewing the title
259	Brusselaers N, Agbenorku P, Hoyte-Williams PE: Assessment of mortality prediction models in a Ghanaian burn population. Burns 2013, 39(5):997-1003.	No	Duplicated record
260	Bruyninckx L, Jennes S, Pirnay J-P, de Schoutheete J-C: Burn or trauma scoring: experience of the burn unit of the Queen Astrid Military Hospital during the terror attacks on 22 March 2016. European Journal of Trauma and Emergency Surgery 2024.	No	Duplicated record
261	Buehner M, Aden J, Borgman M, Love P, Wright B, Edwards M: A Pediatric Application of the STRAC Regional Hospital Trauma Registry Database: Pediatric Trauma Deaths in South Central Texas During 2004-2013. Texas medicine 2017, 113(1):e1-e1.	No	Exclued after reviewing the title
262	Busche MN, Gohritz A, Seifert S, Herold C, Ipaktchi R, Knobloch K, Vogt PM, Rennekampff H-O: Trauma Mechanisms, Patterns of Injury, and Outcomes in a Retrospective Study of 71 Burns From Civil Gas Explosions. Journal of Trauma-Injury Infection and Critical Care 2010, 69(4):928-933.	No	Duplicated record
263	Büttemeyer R, Steen M, von Donnersmarck GH, Germann G: Establishing a baseline for organisation and outcome in burn care -: basic data compiled by German burn centres, 1991-2000. Burns 2004, 30(2):115-120.	No	Exclued after reviewing the abstract
264	Cadier MA, Shakespeare PG: BURNS IN OCTOGENARIANS. Burns 1995, 21(3):200-204.	No	Exclued after reviewing the title
265	Carlson RG, Finley RK, Miller SF, Jones LM, Morath MA, Alkire S: FLUID RETENTION DURING THE 1ST 48 HOURS AS AN INDICATOR OF BURN SURVIVAL. Journal of Trauma-Injury Infection and Critical Care 1986, 26(9):840-843.	No	Exclued after reviewing the abstract
266	Carolissen SW, Kleintjes W, Gool F, Gilbert S: Outcomes of complex burn injury patients managed at two primary and one tertiary level burns facilities in the Western Cape province of South Africa - a retrospective review. South African Journal of Surgery 2023, 61(4).	No	Duplicated record
267	Carolissen SW, Kleintjes W, Gool F, Gilbert S: Outcomes of complex burn injury patients managed at two primary and one tertiary level burns facilities in the Western Cape province of South Africa - a retrospective review. South African journal of surgery Suid-Afrikaanse tydskrif vir chirurgie 2023, 61(4):221-231.	No	Duplicated record
268	Carolissen SW, Kleintjes W, Gool F, Gilbert S: Outcomes of complex burn injury patients managed at two primary and one tertiary level burns facilities in the Western Cape province of South Africa - a retrospective review. South African journal of surgery Suid-Afrikaanse tydskrif vir chirurgie 2023, 61(4):198-208.	No	Duplicated record
269	Caydasi O, Benzonana N, Can F, Haciseyitoglu D, Gideroglu K, Ozer RS, Ergonul O: Determination of Carbapenem Resistance in Gram-Negative Bacteremia in the Burn Intensive Care Unit. Flora Infeksiyon Hastaliklari Ve Klinik Mikrobiyoloji Dergisi 2024, 29(1):96-104.	No	Exclued after reviewing the abstract
270	Chang J, Hejna E, Fu C-Y, Bajani F, Tatabe L, Schlanser V, Kaminsky M, Dennis A, Starr F, Messer T et al: Patients With Combined Thermal and Intraabdominal Injuries: More Salvageable Than Not. Journal of Burn Care & Research 2020, 41(4):835-840.	No	Exclued after reviewing the title
271	Chen B, Zhao J, Zhang Z, Li G, Jiang H, Huang Y, Li X: Clinical characteristics and risk factors for severe burns complicated by early acute kidney injury. Burns 2020, 46(5):1100-1106.	No	Duplicated record
272	Chen W-h, Ye H-f, Wu Y-x, Dai W-t, Ling X-w, Zhao S, Lin C: Association of creatinine-albumin ratio with 28-day mortality in major burned patients: A retrospective cohort study. Burns 2023, 49(7):1614-1620.	No	Exclued after reviewing the abstract
273	Choi KJ, Pham CH, Collier ZJ, Mert M, Ota RK, Li R, Yenikomshian HA, Singh M, Gillenwater TJ, Kuza CM: The Predictive Capacity of American Society of Anesthesiologists Physical Status (ASA PS) Score in Burn Patients. Journal of Burn Care & Research 2020, 41(4):803-808.	No	Duplicated record
274	Christ A, Staud CJ, Krotka P, Resch A, Neumueller A, Radtke C: Revalidating the prognostic relevance of the Abbreviated Burn Severity Index (ABSI ): A twenty-year experience examining the performance of the ABSI score in consideration of progression and advantages of burn treatments from a single center in Vienna. Journal of Plastic Reconstructive and Aesthetic Surgery 2024, 94:160-168.	Yes	NA
275	Cinotti R, Besnard N, Desmedt L, Le Floch R, Perrot P, Bekara F, Klouche K, Larcher R, Mahe PJ, Frasca D et al: Feasibility and impact of the implementation of a clinical scale-based sedation-analgesia protocol in severe burn patients undergoing mechanical ventilation. A before-after bi-center study. Burns 2020, 46(6):1310-1317.	No	Duplicated record
276	Cornet PA, Niemeijer AS, Figaroa GD, van Daalen MA, Broersma TW, van Baar ME, Beerthuizen GIJM, Nieuwenhuis MK, Dutch Burns Repository Grp M: Clinical outcome of patients with self-inflicted burns. Burns 2017, 43(4):789-795.	No	Exclued after reviewing the abstract
277	Costa S, Ferros C, Reigota A, Tourais I, Marques M, Lopes J, Afreixo V, Cabral L: Prognostic Scores for Mortality in Invasive Mechanically Ventilated Burn Patients. Cureus Journal of Medical Science 2024, 16(6).	No	Exclued after reviewing the abstract
278	Dadras M, Wagner JM, Wallner C, Huber J, Buchwald D, Strauch J, Harati K, Kapalschinski N, Behr B, Lehnhardt M: Extracorporeal membrane oxygenation for acute respiratory distress syndrome in burn patients: a case series and literature update. Burns & Trauma 2019, 7(1).	No	Duplicated record
279	Dalgic N, Sahin A, Karadag CA, Sancar M: Comparison of non-burn-specific systemic inflammatory response syndrome criteria and burn-specific American Burn Association systemic inflammatory response syndrome criteria in paediatric burned patients. Journal of Paediatrics and Child Health 2020, 56(10):1623-1628.	No	Exclued after reviewing the abstract
280	Daniels SM, Fenley JD, Powers PS, Cruse CW: SELF-INFLICTED BURNS A TEN-YEAR RETROSPECTIVE STUDY. Journal of Burn Care and Rehabilitation 1991, 12(2):144-147.	No	Exclued after reviewing the title
281	de Carvalho VF, Paggiaro AO, Goldner A, Gemperli R: Retrospective Evaluation of the Accuracy of Five Different Severity Scores To Predict the Mortality in Burn Patients. Journal of Burn Care & Research 2021.	No	Duplicated record
282	Depret F, Amzallag J, Pollina A, Fayolle-Pivot L, Coutrot M, Chaussard M, Santos K, Hartmann O, Jully M, Fratani A et al: Circulating dipeptidyl peptidase-3 at admission is associated with circulatory failure, acute kidney injury and death in severely ill burn patients. Critical Care 2020, 24(1).	Yes	NA
283	Depret F, Boutin L, Jarkovsky J, Chaussard M, Soussi S, Bataille A, Oueslati H, Moreno N, de Tymowski C, Parenica J et al: Prediction of major adverse kidney events in critically ill burn patients. Burns 2018, 44(8):1887-1894.	No	Duplicated record
284	Dewi W, Christie CD, Wardhana A, Fadhilah R, Pardede SO: Pediatric Logistic Organ Dysfunction-2 (Pelod-2) score as a model for predicting mortality in pediatric burn injury. Annals of burns and fire disasters 2019, 32(2):135-142.	No	Duplicated record
285	Dick WF, Baskett PJ, Grande C, Delooz H, Kloeck W, Lackner C, Lipp M, Mauritz W, Nerlich M, Nicholl J et al: "Recommendations for uniform reporting of data following major trauma--the Utstein style" (as of July 17, 1999). An International Trauma Anaesthesia and Critical Care Society (ITACCS). Acta anaesthesiologica Belgica 2000, 51(1):18-38.	No	Exclued after reviewing the abstract
286	Ding XB, Chen J, Yang YT, Peng X, Yan H, Peng YZ: Retrospective cohort study on the correlation between high value of lactic acid and risk of death in 127 patients with extensive burn during shock stage. Zhonghua shao shang za zhi = Zhonghua shaoshang zazhi = Chinese journal of burns 2019, 35(5):326-332.	No	Duplicated record
287	Diop-Ndoye M, Bodjona JP, Diouf E, Beye MD, Ngom G, Fall I, Ndoye M, Ka-Sall B: Management of thermal severe burns in children in Le Dantec University Teaching Hospital. Dakar medical 2005, 50(3):194-197.	No	Duplicated record
288	Dudoignon E, Alanio A, Anstey J, Depret F, Coutrot M, Fratani A, Jully M, Cupaciu A, Chaussard M, Oueslati H et al: Outcome and potentially modifiable risk factors for candidemia in critically ill burns patients: A matched cohort study. Mycoses 2019, 62(3):237-246.	No	Duplicated record
289	Dudoignon E, Quennesson T, De Tymowski C, Moreno N, Coutrot M, Chaussard M, Guillemet L, Abid S, Fratani A, Ressaire Q et al: Usefulness of lactate albumin ratio at admission to predict 28-day mortality in critically ill severely burned patients: A retrospective cohort study. Burns 2022, 48(8):1836-1844.	No	Duplicated record
290	Ede CJ, Kruger D, Libhaber E, Moeng M, Crawford R, Achilleos K, Kodisang C, Pabu R, Stavrou C, Uzonwa G et al: A comparative study of outcomes of burns across multiple levels of care. Burns 2023, 49(8):1879-1885.	No	Duplicated record
291	Ederer IA, Hacker S, Sternat N, Waldmann A, Salameh O, Radtke C, Pauzenberger R: Gender has no influence on mortality after burn injuries: A 20-year single center study with 839 patients. Burns 2019, 45(1):205-212.	No	Duplicated record
292	Edgar MC, Bond SM, Jiang SH, Scharf IM, Bejarano G, Vrouwe SQ: The Revised Baux Score as a Predictor of Burn Mortality: A Systematic Review and Meta-Analysis. Journal of Burn Care & Research 2023, 44(6):1278-1288.	No	Duplicated record
293	Egea-Guerrero JJ, Martinez-Fernandez C, Rodriguez-Rodriguez A, Bohorquez-Lopez A, Vilches-Arenas A, Pacheco-Sanchez M, Guerrero JM, Murillo-Cabezas F: The utility of C-reactive protein and procalcitonin for sepsis diagnosis in critically burned patients: A preliminary study. Plastic Surgery 2015, 23(4):239-243.	No	Exclued after reviewing the title
294	Ehrl D, Heidekrueger PI, Ninkovic M, Broer PN: Effect of primary admission to burn centers on the outcomes of severely burned patients. Burns 2018, 44(3):524-530.	No	Duplicated record
295	El Soud MAA, Ali RA, Taha AA, Khirfan SM: ABSI scoring system for burns: concerns and modifications in a developing country. European Journal of Plastic Surgery 2019, 42(2):177-182.	No	Duplicated record
296	Filaj VH, Belba MK: Epidemiological trends of severe burns, 2009-2019: A study in the service of burns in Albania. Burns 2021, 47(4):930-943.	No	Duplicated record
297	Fischer S, Kremer T, Horter J, Schaefer A, Ziegler B, Kneser U, Hirche C: Suprathel() for severe burns in the elderly: Case report and review of the literature. Burns : journal of the International Society for Burn Injuries 2016, 42(5):e86-e92.	No	Exclued after reviewing the title
298	Flores E, Estebanez B, Quintana M, Fernandez-Puntero B, Nanwani K, Cachafeiro L, Martinez JR, Agrifoglio A, Sanchez-Sanchez M: Usefulness of mid-regional proadrenomedullin levels in the resuscitation phase of severely burned patients and its utility in early sepsis detection. Burns 2024, 50(6):1519-1527.	No	Duplicated record
299	Flores E, Sanchez-Sanchez M, Gutierrez C, Estebanez B, Millan P, Gutierrez C, Gonzalez A, de Lorenzo AG: High Dose Ascorbic Acid During Acute Resuscitation in Critically Burn Patients. Journal of Burn Care & Research 2022, 43(1):149-155.	No	Exclued after reviewing the title
300	Fochtmann-Frana A, Freystatter C, Vorstandlechner V, Barth A, Bolliger M, Presterl E, Ihra G, Muschitz G, Mittlboeck M, Makristathis A et al: Incidence of risk factors for bloodstream infections in patients with major burns receiving intensive care: A retrospective single-center cohort study. Burns 2018, 44(4):784-792.	No	Duplicated record
301	Folkestad T, Brurberg KG, Nordhuus KM, Tveiten CK, Guttormsen AB, Os I, Beitland S: Acute kidney injury in burn patients admitted to the intensive care unit: a systematic review and meta-analysis. Critical Care 2020, 24(1).	No	Exclued after reviewing the abstract
302	Forster NA, Nunez DG, Zingg M, Haile SR, Kuenzi W, Giovanoli P, Guggenheim M: Attempted Suicide by Self-Immolation is a Powerful Predictive Variable for Survival of Burn Injuries. Journal of Burn Care & Research 2012, 33(5):642-648.	No	Duplicated record
303	Forster NA, Zingg M, Haile SR, Kuenzi W, Giovanoli P, Guggenheim M: 30 years later-Does the ABSI need revision? Burns 2011, 37(6):958-963.	No	Duplicated record
304	Frisman E, Drozda D, Sipulova A, Racz O, Babik J: Total antioxidant capacity of serum and prognostic indices in patients with burn trauma. Acta chirurgiae plasticae 2004, 46(1):19-22.	No	Duplicated record
305	Frisman E, Racz O, Chmelarova A: Red cell antioxidant enzymes and prognostic indexes in patients with burns. Burns 2013, 39(3):458-464.	No	Duplicated record
306	Fuchs PC, Groger A, Bozkurt A, Johnen D, Wolter T, Pallua N: Cortisol in severely burned patients: Investigations on disturbance of the hypothalamic-pituitary-adrenal axis. Shock 2007, 28(6):662-667.	No	Duplicated record
307	Furrer F, Wendel-Garcia PD, Pfister P, Hofmaenner DA, Franco C, Sachs A, Fleischer J, Both C, Kim BS, Schuepbach RA et al: Perioperative targeted temperature management of severely burned patients by means of an oesophageal temperature probe. Burns 2023, 49(2):401-407.	No	Duplicated record
308	Garcia-de-Lorenzo A, Sanchez M, Galvan B, Asensio M-J, Martin E, Herrero E, Perales E, Perez E: CAN THE BIOCHEMICAL MARKERS IMPROVE THE PROGNOSTIC CAPACITY OF THE ABBREVIATED BURN SEVERITY INDEX (ABSI) ON SEPSIS, IN THE CRITICALLY ILL BURNT PATIENT? Critical Care Medicine 2008, 36(12):A101-A101.	No	Exclued after reviewing the title
309	Germann G, Barthold U, Lefering R, Raff T, Hartmann B: The impact of risk factors and pre-existing conditions on the mortality of burn patients and the precision of predictive admission-scoring systems. Burns 1997, 23(3):195-203.	No	Duplicated record
310	Gille J, Klezcewski B, Malcharek M, Raff T, Mogk M, Sablotzki A, Taha H: Safety of resuscitation with Ringer's acetate solution in severe burn (VolTRAB)-An observational trial. Burns 2014, 40(5):871-880.	No	Duplicated record
311	Gille J, Sablotzki A, Malcharek M, Raff T, Mogk M, Parentin T: Regional citrate anticoagulation for continuous renal replacement therapy in severe burns-A retrospective analysis of a protocol-guided approach. Burns 2014, 40(8):1593-1601.	No	Exclued after reviewing the abstract
312	Goel A, Kumar S, Bagga MK: Epidemiological and Trauma Injury and Severity Score (TRISS) analysis of trauma patients at a tertiary care centre in India. National Medical Journal of India 2004, 17(4):186-189.	No	Exclued after reviewing the title
313	Gravante G, Delogu D, Esposito G, Montone A: Analysis of prognostic indexes and other parameters to predict the length of hospitalization in thermally burned patients. Burns 2007, 33(3):312-315.	No	Duplicated record
314	Grunherz L, Michienzi R, Schaller C, Rittirsch D, Uyulmaz S, Kim BS, Giovanoli P, Lindenblatt N: Enzymatic debridement for circumferential deep burns: the role of surgical escharotomy. Burns 2023, 49(2):304-309.	No	Duplicated record
315	Gurbuz K, Demir M: Epidemiological and clinical characteristics and outcomes of inpatient burn injuries in older adults: Factors associated with mortality. Ulusal Travma Ve Acil Cerrahi Dergisi-Turkish Journal of Trauma & Emergency Surgery 2022, 28(2):162-169.	No	Exclued after reviewing the abstract
316	Hager S, Foldenauer AC, Rennekampff H-O, Deisz R, Kopp R, Tenenhaus M, Gernot M, Pallua N: Interleukin-6 Serum Levels Correlate With Severity of Burn Injury but Not With Gender. Journal of Burn Care & Research 2018, 39(3):379-386.	No	Exclued after reviewing the abstract
317	Halgas B, Bay C, Foster K: A comparison of injury scoring systems in predicting burn mortality. Annals of burns and fire disasters 2018, 31(2):89-93.	No	Duplicated record
318	Hammond J, Ward CG: BURNS IN OCTOGENARIANS. Southern Medical Journal 1991, 84(11):1316-1319.	No	Exclued after reviewing the abstract
319	Hartmann J, Gabram S, Jacobs L, Libby M: A model for an integrated emergency medicine trauma service. Academic Emergency Medicine 1996, 3(12):1136-1139.	No	Exclued after reviewing the abstract
320	He Q-L, Gao S-W, Qin Y, Huang R-C, Chen C-Y, Zhou F, Lin H-C, Huang W-Q: Gastrointestinal dysfunction is associated with mortality in severe burn patients: a 10-year retrospective observational study from South China. Military Medical Research 2022, 9(1).	No	Exclued after reviewing the title
321	Hemington-Gorse SJ, Clover AJP, Macdonald C, Harriott J, Richardson P, Philp B, Shelley O, Dziewulski P: Comfort care in burns: The Burn Modified Liverpool Care Pathway (BM-LCP). Burns 2011, 37(6):981-985.	No	Exclued after reviewing the title
322	Heng JS, Clancy O, Atkins J, Leon-Villapalos J, Williams AJ, Keays R, Hayes M, Takata M, Jones I, Vizcaychipi MP: Revised Baux Score and updated Charlson comorbidity index are independently associated with mortality in burns intensive care patients. Burns 2015, 41(7):1420-1427.	No	Duplicated record
323	Herbert HK, van As AB, Bachani AM, Mtambeka P, Stevens KA, Millar AJW, Hyder AA: Patterns of pediatric injury in South Africa: An analysis of hospital data between 1997 and 2006. Journal of Trauma and Acute Care Surgery 2012, 73(1):168-174.	No	Exclued after reviewing the title
324	Herlianita R, Purwanto E, Wahyuningsih I, Pratiwi ID: Clinical outcome and comparison of burn injury scoring systems in burn patient in Indonesia. African Journal of Emergency Medicine 2021, 11(3):331-334.	No	Exclued after reviewing the title
325	Heuberger D, Wendel-Garcia PD, Sazpinar O, Mueller M, Klein H, Kim B-S, Andermatt R, Erlebach R, Schuepbach RA, Buehler PK et al: The Angiopoietin-2/Angiopoietin-1 ratio increases early in burn patients and predicts mortality. Cytokine 2023, 169.	No	Insufficient data
326	Holm C, H?rbrand F, von Donnersmarck GH, Mühlbauer W: Acute renal failure in severely burned patients. Burns 1999, 25(2):171-178.	No	Duplicated record
327	Hong DY, Lee JH, Park SO, Baek KJ, Lee KR: Plasma Neutrophil Gelatinase-Associated Lipocalin as Early Biomarker for Acute Kidney Injury in Burn Patients. Journal of Burn Care & Research 2013, 34(6):E326-E332.	No	Exclued after reviewing the abstract
328	H?rbrand F, Schrank C, Henckel-Donnersmarck G, Mühlbauer W: Integration of preexisting diseases and risk factors in the Abbreviated Burn Severity Index (ABSI). Anasthesiologie Intensivmedizin Notfallmedizin Schmerztherapie 2003, 38(3):151-+.	No	Exclued after reviewing the title
329	Hur J, Kym D, Yoon J, Cho YS, Chun W, Yoon D: Validation of Sepsis-3 using survival analysis and clinical evaluation of quick SOFA, SIRS, and burn-specific SIRS for sepsis in burn patients with suspected infection. In.: Dryad; 2022.	No	Exclued after reviewing the title
330	Hussain A, Choukairi F, Dunn K: Predicting survival in thermal injury: A systematic review of methodology of composite prediction models. Burns 2013, 39(5):835-850.	No	Duplicated record
331	Hussain A, Dunn KW: Accuracy of commercial reporting systems to monitor quality of care in burns. Burns 2014, 40(2):251-256.	No	Exclued after reviewing the title
332	Jachec S, Perbix W, Fuchs P-C, Lefering R, Weinand C: <i>Candida</i> Antigen Titer Elevation and Mortality in Burn Patients. World Journal of Plastic Surgery 2019, 8(1):18-24.	No	Exclued after reviewing the abstract
333	Janik S, Grasl S, Yildiz E, Besser G, Kliman J, Hacker P, Frommlet F, Fochtmann-Frana A, Erovic BM: A new nomogram to predict the need for tracheostomy in burned patients. European Archives of Oto-Rhino-Laryngology 2021, 278(9):3479-3488.	No	Exclued after reviewing the title
334	Jiang M, Qian H, Li Q, Han Y, Hu K: Predictive value of lactate dehydrogenase combined with the abbreviated burn severity index for acute kidney injury and mortality in severe burn patients. Burns 2023, 49(6):1344-1355.	No	Exclued after reviewing the title
335	Kallinen O, Partanen TA, Maisniemi K, Boehling T, Tukiainen E, Koljonen V: Comparison of premortem clinical diagnosis and autopsy findings in patients with burns. Burns 2008, 34(5):595-602.	No	Duplicated record
336	Karaca B, celik B, Emem MK: Evaluation of clinical outcomes and comparison of prediction models in the burn population hospitalized from the emergency department: Can burn mortality scores be used in a post-conflict area such as northwest Syria? Ulusal Travma Ve Acil Cerrahi Dergisi-Turkish Journal of Trauma & Emergency Surgery 2023, 29(3):409-418.	No	Duplicated record
337	Khandelwal A, Satariano M, Doshi K, Aggarwal P, Avasarala V, Sood A, Bansal S, Neyra JA, Raina R: Management and Outcomes of Acute Kidney Injury due to Burns: A Literature Review. Journal of Burn Care & Research 2024, 45(2):323-337.	No	Exclued after reviewing the title
338	Kim B-S, Stoppe C, Grieb G, Leng L, Sauler M, Assis D, Simons D, Boecker AH, Schulte W, Piecychna M et al: The clinical clinical significance of the MIF homolog D-dopachrome tautomerase (MIF-2) and its circulating receptor (sCD74) in burn. Burns 2016, 42(6):1265-1276.	No	Exclued after reviewing the title
339	Kleintjes WG, Prinsloo TK: Graft Take Outcomes of Burn Patients Transplanted With CEA Derived From a Modified Composite Culture Technique: A Case Series. Journal of Burn Care & Research 2024.	No	Exclued after reviewing the title
340	Koenig V, Tratnig-Frankl P, Pittermann A, Windpassinger M, Joestl J, Aszmann O: Train Climbing-A new old trend in adolescents: Treatment of high voltage injuries and planning of a pilot project to raise awareness. Wiener Klinische Wochenschrift 2024.	No	Duplicated record
341	Kulla M, Maier J, Bieler D, Lefering R, Hentsch S, Lampl L, Helm M: Civilian blast injuries: an underestimated problem? Results of a retrospective analysis of the TraumaRegister DGU?. Unfallchirurg 2016, 119(10):843-853.	No	Exclued after reviewing the title
342	Kuo G, Lee C-C, Yang S-Y, Hsiao Y-C, Chuang S-S, Chang S-W, Tu K-H, Fan P-C, Tian Y-C, Chen Y-C, Chang C-H: Hyperphosphatemia is associated with high mortality in severe burns. Plos One 2018, 13(1).	No	Exclued after reviewing the title
343	Kuo G, Lee C-C, Yang S-Y, Hsiao Y-C, Chuang S-S, Chang S-W, Tu K-H, Fan P-C, Tian Y-C, Chen Y-C, Chang C-H: Burning characteristics of the patients according to serum phosphate. In.: Figshare; 2018.	No	Duplicated record
344	Kuo G, Lee C-C, Yang S-Y, Hsiao Y-C, Chuang S-S, Chang S-W, Tu K-H, Fan P-C, Tian Y-C, Chen Y-C, Chang C-H: Factors associated with ninety-day mortality (model 5-1 in Table 3). In.: Figshare; 2018.	No	Exclued after reviewing the title
345	Kuo G, Lee C-C, Yang S-Y, Hsiao Y-C, Chuang S-S, Chang S-W, Tu K-H, Fan P-C, Tian Y-C, Chen Y-C, Chang C-H: The association of serum phosphate with risk of ninety-day mortality in various adjustment models. In.: Figshare; 2018.	No	Exclued after reviewing the abstract
346	Kuo G, Lee C-C, Yang S-Y, Hsiao Y-C, Chuang S-S, Chang S-W, Tu K-H, Fan P-C, Tian Y-C, Chen Y-C, Chang C-H: Baseline characteristics of the patients according to serum phosphate. In.: Figshare; 2018.	No	Duplicated record
347	Kym D, Yim H, Yoon J, Yang H-T, Cho YS, Hur J, Chun W, Kim J-H: The application of cultured epithelial autografts improves survival in burns. Wound Repair and Regeneration 2015, 23(3):340-344.	No	Exclued after reviewing the title
348	Laggner M, Lingitz M-T, Copic D, Direder M, Klas K, Bormann D, Gugerell A, Moser B, Radtke C, Hacker S et al: Severity of thermal burn injury is associated with systemic neutrophil activation. Scientific Reports 2022, 12(1).	No	Duplicated record
349	Legrand M, Gits-Muselli M, Boutin L, Garcia-Hermoso D, Maurel V, Soussi S, Benyamina M, Ferry A, Chaussard M, Hamane S et al: Detection of Circulating Mucorales DNA in Critically Ill Burn Patients: Preliminary Report of a Screening Strategy for Early Diagnosis and Treatment. Clinical Infectious Diseases 2016, 63(10):1312-1317.	No	Exclued after reviewing the abstract
350	Li Q, Ba T, Cao SJ, Chen Q, Zhou B, Yan ZQ, Hou ZH, Wang LF: Establishment and validation of a risk prediction model for disseminated intravascular coagulation patients with electrical burns. Zhonghua shao shang yu chuang mian xiu fu za zhi 2023, 39(8):738-745.	No	Exclued after reviewing the abstract
351	Li Q, Zhang T, Wang L, Li F, Chen Q, Cao S, Ba T: Clinical significance of R-TEG in severe burn patients with coagulation dysfunction. Injury-International Journal of the Care of the Injured 2022, 53(12):3993-3999.	No	Exclued after reviewing the abstract
352	Liebau J, Pallua N, Machens HG, Berger A: Budget analysis of burn injuries in a burn centre. Unfallchirurg 1996, 99(11):875-879.	No	Exclued after reviewing the abstract
353	Lin J-C, Wu G-H, Zheng J-J, Chen Z-H, Chen X-D: Prognostic Values of Platelet Distribution Width and Platelet Distribution Width-to-Platelet Ratio in Severe Burns. Shock 2022, 57(4):494-500.	No	Exclued after reviewing the title
354	Lin J-C, Xu Z-R, Chen Z-H, Chen X-D: Low-soluble TREM-like transcript-1 levels early after severe burn reflect increased coagulation disorders and predict 30-day mortality. Burns 2021, 47(6):1322-1332.	No	Exclued after reviewing the title
355	Lin J-C, Zheng J-J, Wu G-H, Chen Z-H, Chen X-D, Jiang Q: Differences by age in the obesity paradox in severe burns. Burns 2022, 48(3):547-554.	No	Exclued after reviewing the abstract
356	Liodaki E, Kalousis K, Mauss KL, Kisch T, Mailaender P, Stang F: Epidemiology of pneumonia in a burn care unit: the influence of inhalation trauma on pneumonia and of pneumonia on burn mortality. Annals of burns and fire disasters 2015, 28(2):128-133.	No	Exclued after reviewing the title
357	Lionelli GT, Pickus EJ, Beckum OK, DeCoursey RL, Korentager RA: A three decade analysis of factors affecting burn mortality in the elderly. Burns 2005, 31(8):958-963.	No	Duplicated record
358	Lip HTC, Idris MAM, Imran F-H, Azmah TN, Huei TJ, Thomas M: Predictors of mortality and validation of burn mortality prognostic scores in a Malaysian burns intensive care unit. Bmc Emergency Medicine 2019, 19(1).	No	Exclued after reviewing the title
359	Lipovy B, Fiamoli M, Gregorova N, Rihova H, Jarkovsky J, Cvanova M, Suchanek I, Brychta P: Epidemiology of Critical Burns in Southern Moravia. Acta Chirurgiae Orthopaedicae Et Traumatologiae Cechoslovaca 2012, 79(4):370-375.	No	Exclued after reviewing the title
360	Lumenta DB, Hautier A, Desouches C, Gouvernet J, Giorgi R, Manelli JC, Magalon G: Mortality and morbidity among elderly people with burns-Evaluation of data on admission. Burns 2008, 34(7):965-974.	No	Exclued after reviewing the title
361	Lumenta DB, Kamolz L-P, Frey M: Adult Burn Patients With More Than 60% TBSA Involved-Meek and Other Techniques to Overcome Restricted Skin Harvest Availability-The Viennese Concept. Journal of Burn Care & Research 2009, 30(2):231-242.	No	Exclued after reviewing the title
362	Macchiavello M R, Paulos MA, Soto D C, Calcagno L M, Barril C: Determinando el pronóstico del paciente gran quemado: Correlación del ?ndice de Garcés con el Abbreviated Burn Severity Index (ABSI). Revista de cirugía 2022, 74(1):48-52.	No	Exclued after reviewing the title
363	Melo FdL, Gragnani A, de Oliveira AF, Ferreira LM: Predicting mortality for critically ill burns patients, using the <i>Abbreviated Burn Severity Index and Simplified Acute Physiology Score 3</i>. Injury-International Journal of the Care of the Injured 2022, 53(2):453-456.	No	Exclued after reviewing the title
364	Moi AL, Wentzel-Larsen T, Salemark L, Hanestad BR: Long-term risk factors for impaired burn-specific health and unemployment in patients with thermal injury. Burns 2007, 33(1):37-45.	No	Exclued after reviewing the title
365	Moniz P, Casal D, Mavioso C, Videira-Castro J, Angelica-Almeida M: The self-inflicted burns-Typology and its prognostic relevance in a 14-year review of self-inflicted burns in a tertiary referral centre. Burns 2011, 37(2):322-327.	No	Exclued after reviewing the title
366	Montague SJ, Delierneux C, Lecut C, Layios N, Dinsdale RJ, Lee CSM, Poulter NS, Andrews RK, Hampson P, Wearn CM et al: Soluble GPVI is elevated in injured patients: shedding is mediated by fibrin activation of GPVI. Blood Advances 2018, 2(3):240-251.	No	Exclued after reviewing the abstract
367	Mosier MJ, Pham TN, Park DR, Simmons J, Klein MB, Gibran NS: Predictive Value of Bronchoscopy in Assessing the Severity of Inhalation Injury. Journal of Burn Care & Research 2012, 33(1):65-73.	No	Exclued after reviewing the title
368	Moye SJ, Cruse W, Watkins GM: BURN INJURIES FROM SMALL AIRPLANE CRASHES. Aviation Space and Environmental Medicine 1991, 62(11):1081-1083.	No	Exclued after reviewing the title
369	Mullins RJ, Mann NC, Hedges JR, Worrall W, Jurkovich GJ: Preferential benefit of implementation of a statewide trauma system in one of two adjacent states. Journal of Trauma-Injury Infection and Critical Care 1998, 44(4):609-616.	No	Exclued after reviewing the title
370	Munier A-L, Biard L, Legrand M, Rousseau C, Lafaurie M, Donay J-L, Flicoteaux R, Mebazaa A, Mimoun M, Molina J-M: Incidence, risk factors and outcome of multi-drug resistant <i>Acinetobacter baumannii</i> nosocomial infections during an outbreak in a burn unit. International Journal of Infectious Diseases 2019, 79:179-184.	No	Exclued after reviewing the title
371	Muschitz GK, Fochtmann A, Keck M, Ihra GC, Mittlboeck M, Lang S, Schindl M, Rath T: Non-occlusive mesenteric ischaemia: The prevalent cause of gastrointestinal infarction in patients with severe burn injuries. Injury-International Journal of the Care of the Injured 2015, 46(1):124-130.	No	Exclued after reviewing the title
372	Mustonen K-M, Vuola J: Acute renal failure in intensive care burn patients (ARF in burn patients). Journal of Burn Care & Research 2008, 29(1):227-237.	No	Exclued after reviewing the title
373	Namdar T, Siemers F, Stollwerck PL, Stang FH, Mailander P, Lange T: Increased mortality in hypernatremic burned patients. German medical science : GMS e-journal 2010, 8:Doc11-Doc11.	No	Exclued after reviewing the title
374	Namdar T, Stollwerck PL, Stang FH, Eisenbeiss W, Siemers F, Mailaender P, Lange T: Impact of Hypernatremia on Burn Wound Healing: Results of an Exploratory, Retrospective Study. Ostomy Wound Management 2011, 57(3):30-34.	No	Exclued after reviewing the title
375	Navarro-Delgadillo CI, Garcia-Espinoza JA, Arambula-Sanchez BY, Marquez-Miranda V, Avalos-Gomez VH, De Luna-Gallardo D, Marquez-Espriella C: Use of the abbreviated burn severity index (ABSI) as a severity scale in a burn unit in Mexico: a 2-year experience. European Journal of Plastic Surgery 2021, 44(1):111-116.	No	Exclued after reviewing the title
376	Neulinger AL, Werry C, Flemming A, Pichlmayr I: Are special scores for burned patients necessary? Intensivmedizin und Notfallmedizin 1997, 34(3):220-226.	No	Exclued after reviewing the title
377	Nickl S, Fochtmann-Frana A, Nedomansky J, Hitzl W, Kamolz L-P, Haslik W: Air-fluidized therapy in the treatment of severe burns: A retrospective study from a burn intensive care unit in Austria. Burns 2020, 46(1):136-142.	No	Exclued after reviewing the title
378	Niculae A, Peride I, Tiglis M, Nechita AM, Petcu LC, Neagu TP: Emergency Care for Burn Patients-A Single-Center Report. Journal of Personalized Medicine 2023, 13(2).	No	Exclued after reviewing the title
379	Niedermayr M, Schramm W, Kamolz L, Andel D, Roemer W, Hoerauf K, Zimpfer M, Andel H: Antithrombin deficiency and its relationship to severe burns. Burns 2007, 33(2):173-178.	No	Exclued after reviewing the abstract
380	Nitescu B, Pavel B, Tache IA, Pop IA, Balan CI, Arama SS, Isac S, Streinu-Cercel A, Daniela T, Daniela P, Arama V: PREDICTIVE VALUES OF PRESEPSIN AND C-REACTIVE PROTEIN ON PROGNOSIS IN SEVERE BURNS. Farmacia 2023, 71(3):511-517.	Yes	NA
381	Noor DM, Wicaksana A, Fauzi AR, Seswandhana R: Comparison between revised Baux score and abbreviated burn severity index as a predictor of mortality in burn patients at a tertiary care center in Yogyakarta, Indonesia. European Journal of Plastic Surgery 2020, 43(1):53-58.	No	Exclued after reviewing the title
382	Obed D, Dastagir N, Salim M, Bucher F, Gruber L, Schroeter A, Panayi AC, Knoedler S, Dastagir K, Vogt PM: Attempted Suicide by Burning: A Cross-sectional Analysis at a Regional Burn Center in Germany. Journal of Burn Care & Research 2023, 44(4):852-859.	No	Exclued after reviewing the title
383	Obed D, Salim M, Dastagir N, Knoedler S, Dastagir K, Panayi AC, Vogt PM: Comparative Analysis of Composite Mortality Prediction Scores in Intensive Care Burn Patients. International Journal of Environmental Research and Public Health 2022, 19(19).	No	Exclued after reviewing the title
384	Obed D, Schroeter A, Gruber L, Salim M, Krezdorn N, Vogt PM: Outcomes following burn injury in intensive care patients with major psychiatric disorders. Burns 2023, 49(4):830-837.	No	Exclued after reviewing the title
385	Oenarta EG, Hamid ARRH, Sanjaya IGPH, Adnyana IMS, Mahadewa TGB, Harimawan AIW: Comparison of prognostic models for severe burn patients in an Indonesian tertiary hospital: retrospective study. Bali Medical Journal 2022, 11(1):211-215.	No	Exclued after reviewing the title
386	Oncul U, Dalgic N, Demir M, Karadeniz P, Karadag CA: Use of procalcitonin as a biomarker for sepsis in pediatric burns. European Journal of Pediatrics 2023, 182(4):1561-1567.	No	Exclued after reviewing the title
387	Ozlu O, Basaran A: Elderly burns: Clinical frailty scale and functional ambulation classification in predicting prognosis. Ulusal Travma Ve Acil Cerrahi Dergisi-Turkish Journal of Trauma & Emergency Surgery 2022, 28(6):812-817.	No	Exclued after reviewing the title
388	Ozlu O, Basaran A: Infections in Patients With Major Burns: A Retrospective Study of a Burn Intensive Care Unit. Journal of Burn Care & Research 2022, 43(4):926-930.	No	Exclued after reviewing the title
389	Ozlu O, Basaran A: Burn Related Infections in Pediatric Patients with Major Burns. Journal of Pediatric Emergency and Intensive Care Medicine 2022, 9(1):31-36.	No	Exclued after reviewing the title
390	Pan YY, Xu SD, Fan YF, Tu J, Huang N, Yu YH, Cui SY, Le X, Xu P, Jin GY, Chen C: Analysis of risk factors of early enteral nutrition intolerance in extremely severe burn patients. Zhonghua shao shang za zhi = Zhonghua shaoshang zazhi = Chinese journal of burns 2021, 37(9):831-838.	No	Exclued after reviewing the title
391	Pantet O, Faouzi M, Brusselaers N, Vernay A, Berger MM: Comparison of mortality prediction models and validation of SAPS II in critically ill burns patients. Annals of burns and fire disasters 2016, 29(2):123-129.	No	Exclued after reviewing the title
392	Pavel B, Popescu MR, Skolozubova D, Flutur E, Voiculescu VM, Brezeanu AC: Early Low Level of Procalcitonin Is Associated with a Favorable Outcome in a Case of a Surviving Patient with 80% Body Surface Area Thermal Burn. American Journal of Case Reports 2021, 22.	No	Exclued after reviewing the title
393	Pavel BI, Vatasoiu LMV, Stanculea AT, Milos AM, Pastrav AA, Rosca AEI, Zagrean A-MS, Otoiu AME, Covrig MA, Boiangiu ICPV: High values of procalcitonin in non-septic patients with thermal and airway burns - an early severity predictor? Romanian Journal of Military Medicine 2019, 122(3):22-28.	No	Exclued after reviewing the title
394	Pelzer M, Hartmann B, Blome-Eberwein S, Raff T, Germann G: The effect of recombinant growth hormone on wound-healing in severly burned adults. A placebo-controlled, randomized double-blind phase II study. Chirurg 2000, 71(11):1352-1358.	No	Exclued after reviewing the title
395	Rahimpour A, Fox N, Kahley G, Bown P, Denning DA, Ray P, Barry R: Burn Mortality in an Appalachian Referral Center: An Examination of Mortality Prediction Scores in a 13-Year Retrospective Study. Cureus Journal of Medical Science 2024, 16(6).	No	Exclued after reviewing the title
396	Rakkolainen I, Lindbohm JV, Vuola J: Factors associated with acute kidney injury in the Helsinki Burn Centre in 2006-2015. Scandinavian Journal of Trauma Resuscitation & Emergency Medicine 2018, 26.	No	Exclued after reviewing the title
397	Rao K, Ali SN, Moiemen NS: Aetiology and outcome of burns in the elderly. Burns 2006, 32(7):802-805.	No	Exclued after reviewing the title
398	Resch A, Neumueller A, Christ A, Staud C, Hacker S: Chronic kidney disease and cardiovascular disease reduce survival rates after burn injury: A retrospective study over 20 years. Surgery 2024, 175(4):1198-1204.	No	Exclued after reviewing the title
399	Rode H, Martinez R, Potgieter D, Adams S, Rogers AD: Experience and outcomes of micrografting for major paediatric burns. Burns 2017, 43(5):1103-1110.	No	Exclued after reviewing the title
400	Rodrigues ASF: Internship Report at the Burns Unit. Dissertation/Thesis. 2010.	No	Exclued after reviewing the title
401	Rohrer-Mirtschink S, Forster N, Giovanoli P, Guggenheim M: Major burn injuries associated with Christmas celebrations: a 41-year experience from Switzerland. Annals of burns and fire disasters 2015, 28(1):71-75.	No	Exclued after reviewing the title
402	Ruiz-Castilla M, Bosacoma P, Dos Santos B, Baena J, Guilabert P, Marin-Corral J, Masclans JR, Roca O, Barret JP: SOLUBLE SUPPRESSION OF TUMORIGENICITY-2 PREDICTS HOSPITAL MORTALITY IN BURN PATIENTS: AN OBSERVATIONAL PROSPECTIVE COHORT PILOT STUDY. Shock 2019, 51(2):194-199.	No	Exclued after reviewing the title
403	Salehi SH, As'adi K, Abbaszadeh-Kasbi A, Isfeedvajani MS, Khodaei N: Comparison of six outcome prediction models in an adult burn population in a developing country. Annals of burns and fire disasters 2017, 30(1):13-17.	No	Exclued after reviewing the title
404	Sanchez M, Herruzo R, Marban A, Araujo P, Asensio MJ, Leyva F, Casado C, Garcia-de-Lorenzo A: Risk Factors for Outbreaks of Multidrug-Resistant <i>Klebsiella pneumoniae</i> in Critical Burn Patients. Journal of Burn Care & Research 2012, 33(3):386-392.	No	Exclued after reviewing the title
405	Schiefer JL, Bagheri M, Fuchs PC, Lefering R, Rennekampff HO, Vogt PM, Busche MN, German Burn R: Does patient load affect clinical outcome of burn patients in specialized centers? An analysis of the German Burn Registry. Burns 2022, 48(3):539-546.	No	Exclued after reviewing the title
406	Schmidt K, Zivkovic AR, Thiele M, Horter J, Brenner T, Weigand MA, Kleinschmidt S, Hofer S: Point-of-care measured serum cholinesterase activity predicts patient outcome following severe burns. Burns 2021, 47(4):863-872.	No	Exclued after reviewing the abstract
407	Schmidt SV, Drysch M, Reinkemeier F, Wagner JM, Sogorski A, Santos EM, Zahn P, Lehnhardt M, Behr B, Registry GB et al: Improvement of Predictive Scores in Burn Medicine through Different Machine Learning Approaches. Healthcare 2023, 11(17).	No	Exclued after reviewing the title
408	Seo DK, Kym D, Yim H, Yang HT, Cho YS, Kim JH, Hur J, Chun W: Epidemiological trends and risk factors in major burns patients in South Korea: A 10-year experience. Burns 2015, 41(1):181-187.	No	Exclued after reviewing the title
409	Shah S, Verma R, Mittal RK, Garg R: Better among the two for Burn Mortality Prediction in Developing Nations: Revised Baux or Modified Abbreviated Burn Severity Index? International Journal of Applied and Basic Medical Research 2024, 14(1):7-11.	No	Exclued after reviewing the title
410	Shahi HR, Vahedian M, Movahedi M, Bahaadinbeigy K, Hashemian M, Mirafzal A: Measuring serum albumin levels at 0 and 24h: Effect on the accuracy of clinical evaluations in the prediction of burn-related mortality. Burns 2018, 44(3):709-717.	No	Exclued after reviewing the title
411	Sharma S, Tandon R: External Validation of Three Burn-Specific Mortality Prediction Models in Adult Burn Patients at a Tertiary Care Hospital in India. Indian Journal of Plastic Surgery 2023, 56(01):39-43.	No	Exclued after reviewing the title
412	Shen C, Deng H, Sun T, Cai J, Li D, Li L, He L, Zhang B, Li D, Wang L, Niu Y: Use of Fresh Scalp Allografts From Living Relatives for Extensive Deep Burns in Children: A Clinical Study Over 7 Years. Journal of Burn Care & Research 2021, 42(2):323-330.	No	Exclued after reviewing the title
413	Sherren PB, Hussey J, Martin R, Kundishora T, Parker M, Emerson B: Acute burn induced coagulopathy. Burns 2013, 39(6):1157-1161.	No	Exclued after reviewing the title
414	Sherren PB, Hussey J, Martin R, Kundishora T, Parker M, Emerson B: Lethal triad in severe burns. Burns 2014, 40(8):1492-1496.	No	Exclued after reviewing the title
415	Siemers F, Battermann R, Lohmeyer JA, Kaun M, Machens HG, Mailaender P: Burn injuries - Specific in elderly in a burn unit. Intensivmedizin und Notfallmedizin 2007, 44(8):507-514.	No	Exclued after reviewing the title
416	Siemers F, Kaun M, Machens HG, Lohmeyer JA, Mailaender P: Mesenteric ischemia -: A severe complication in burn patient. Handchirurgie Mikrochirurgie Plastische Chirurgie 2007, 39(5):364-368.	No	Exclued after reviewing the title
417	Singer KE, Harvey JA, Heh V, Dale EL: Mortality From Burns Sustained on Home Oxygen Therapy Exceeds Predicted Mortality. Journal of Burn Care & Research 2020, 41(5):976-980.	No	Exclued after reviewing the title
418	Smith MTD, Allorto NL, Clarke DL: Modified first world mortality scores can be used in a regional South African burn service with resource limitations. Burns 2016, 42(6):1340-1344.	No	Exclued after reviewing the title
419	Sogorski A, Lehnhardt M: Initial clinicalmanagement of patientswith severe burn injuries. Notfall & Rettungsmedizin 2019, 22(4):302-312.	No	Exclued after reviewing the title
420	Soussi S, Deniau B, Ferry A, Leve C, Benyamina M, Maurel V, Chaussard M, Le Cam B, Blet A, Mimoun M et al: Low cardiac index and stroke volume on admission are associated with poor outcome in critically ill burn patients: a retrospective cohort study. Annals of Intensive Care 2016, 6.	No	Insufficient data
421	Soussi S, Taccori M, De Tymowski C, Depret F, Chaussard M, Fratani A, Jully M, Cupaciu A, Ferry A, Benyamina M et al: RISK FACTORS FOR ACUTE MESENTERIC ISCHEMIA IN CRITICALLY ILL BURNS PATIENTS-A MATCHED CASE-CONTROL STUDY. Shock 2019, 51(2):153-160.	No	Exclued after reviewing the title
422	Stachon A, Lehnhardt M, Katzy Y, Holland-Letz T, Steinau HU, Krieg M: Making the case for adapting the abbreviated burn severity index to include erythroblast count. Journal of wound care 2005, 14(3):97-100.	No	Exclued after reviewing the title
423	Stoecklin P, Delodder F, Pantet O, Berger MM: Moderate glycemic control safe in critically ill adult burn patients: A 15 year cohort study. Burns 2016, 42(1):63-70.	No	Exclued after reviewing the abstract
424	Stollwerck PL, Namdar T, Stang FH, Lange T, Mailaender P, Siemers F: Rhabdomyolysis and acute renal failure in severely burned patients. Burns 2011, 37(2):240-248.	No	Exclued after reviewing the title
425	Streat SJ, Civil ID: INJURY SCALING AT AUTOPSY - THE COMPARISON WITH PREMORTEM CLINICAL-DATA. Accident Analysis and Prevention 1990, 22(3):241-252.	No	Exclued after reviewing the title
426	Struck MF, Stiller D, Corterier CC, Reichelt B, Steen M: Fulminant, Undetected <i>Candida</i> Sepsis After an Apparently Survivable Burn Injury. Journal of Burn Care & Research 2009, 30(5):894-900.	No	Exclued after reviewing the title
427	Stuttmann R, Hartert M, Jahn M, Spilker G, Doehn M: SERUM IMMUNOGLOBULIN LEVELS AND ANTIBODY-TITERS OF SEVERELY BURNED PATIENTS FOLLOWING PROPHYLACTIC INTRAVENOUS IMMUNOGLOBULIN REPLACEMENT WITH A PSEUDOMONAS IMMUNOGLOBULIN. Infusionstherapie Und Transfusionsmedizin 1993, 20:48-55.	No	Exclued after reviewing the title
428	Sutton T, Lenk I, Conrad P, Halerz M, Mosier M: Severity of Inhalation Injury is Predictive of Alterations in Gas Exchange and Worsened Clinical Outcomes. Journal of Burn Care & Research 2017, 38(6):390-395.	No	Exclued after reviewing the title
429	Tahir SM, Memon AR, Kumar M, Ali SA: Prediction of Mortality After Major Burn: Physiological Versus Biochemical Measures. Wounds-a Compendium of Clinical Research and Practice 2009, 21(7):177-182.	No	Exclued after reviewing the abstract
430	Tang CQ, Li JQ, Xu DY, Liu XB, Hou WJ, Lyu KY, Xiao SC, Xia ZF: Comparison of machine learning method and logistic regression model in prediction of acute kidney injury in severely burned patients. Zhonghua shao shang za zhi = Zhonghua shaoshang zazhi = Chinese journal of burns 2018, 34(6):343-348.	No	Exclued after reviewing the title
431	Tapking C, Rontoyanni VG, Diehm YF, Struebing F, Solimani F, Bigdeli AK, Hundeshagen G, Fischer S, Kneser U, Siegwart LC: Enzymatic Debridement in Geriatric Burn Patients-A Reliable Option for Selective Eschar Removal. Journal of Clinical Medicine 2023, 12(7).	No	Exclued after reviewing the title
432	Tejero-Trujeque R: How effective is the Abbreviated Burn Severity Index in predicting patient mortality? Journal of wound care 2000, 9(10):475-478.	No	Exclued after reviewing the title
433	Tekin R, Dal T, Bozkurt F, Deveci O, Palanci Y, Arslan E, Selcuk CT, Hosoglu S: Risk Factors for Nosocomial Burn Wound Infection Caused by Multidrug Resistant <i>Acinetobacter baumannii</i>. Journal of Burn Care & Research 2014, 35(1):E73-E80.	No	Exclued after reviewing the title
434	Thamm OC, Lefering R, Bialke M, Reichert B, Rennekampff O, Lehnhardt M, Fuchs PC, Koenigs I, Comm German Burn R: Establishment of the German Burn Registry - five years of prospective data collection. Burns 2023, 49(1):209-219.	No	Exclued after reviewing the title
435	Thamm OC, Perbix W, Zinser MJ, Koenen P, Wafaisade A, Maegele M, Lefering R, Neugebauer EA, Theodorou P: Early single-shot intravenous steroids do not affect pulmonary complications and mortality in burned or scalded patients. Burns 2013, 39(5):935-941.	No	Exclued after reviewing the title
436	Theodorou P, Maurer CA, Spanholtz TA, Phan TQV, Amini P, Perbix W, Maegele M, Lefering R, Spilker G: Acalculous cholecystitis in severely burned patients: Incidence and predisposing factors. Burns 2009, 35(3):405-411.	No	Exclued after reviewing the title
437	Theodorou P, Thamm OC, Perbix W, Phan VTQ: <i>Pseudomonas aeruginosa</i> Bacteremia After Burn Injury: The Impact of Multiple-Drug Resistance. Journal of Burn Care & Research 2013, 34(6):649-658.	No	Exclued after reviewing the title
438	Theodorou P, Xu W, Weinand C, Perbix W, Maegele M, Lefering R, Truong Quang Vu P, Zinser M, Spilker G: Incidence and treatment of burns: A twenty-year experience from a single center in Germany. Burns 2013, 39(1):49-54.	No	Exclued after reviewing the title
439	Tibery Queiroz LF, Anami EHT, Zampar EF, Tanita MT, Cardoso LTQ, Grion CMC: Epidemiology and outcome analysis of burn patients admitted to an Intensive Care Unit in a University Hospital. Burns 2016, 42(3):655-662.	No	Exclued after reviewing the title
440	Tobiasen J, Hiebert JH, Edlich RF: PREDICTION OF BURN MORTALITY. Surgery Gynecology & Obstetrics 1982, 154(5):711-714.	No	Exclued after reviewing the title
441	Tobiasen J, Hiebert JM, Edlich RF: THE ABBREVIATED BURN SEVERITY INDEX. Annals of Emergency Medicine 1982, 11(5):260-262.	No	Exclued after reviewing the title
442	Torbey A, Shibani M, Alzabibi MA, Eddin AS, Mdawr E, Mouhanna W, Sawaf B, Alakhrass D, Al Asaad S, Alhouri AN et al: The epidemiology of in-hospital burn patients in a tertiary hospital in Damascus, Syria. A retrospective cohort study. Injury-International Journal of the Care of the Injured 2023, 54(2):435-441.	No	Exclued after reviewing the title
443	Tsai S-Y, Lio C-F, Shih S-C, Lin C-J, Chen Y-T, Yu C-M, Sun F-j, Kuo C-F, Jia X: The predisposing factors of AKI for prophylactic strategies in burn care. Peerj 2020, 8.	No	Exclued after reviewing the title
444	Tsolakidis S, Freytag DL, Dovern E, Alharbi Z, Kim B-S, Houschyar KS, Reumuth G, Schaefer B, Rennekampff H-O, Pallua N, Grieb G: Infections in Burn Patients: A Retrospective View over Seven Years. Medicina-Lithuania 2022, 58(8).	No	Exclued after reviewing the title
445	Tsuda M, Tanita MT, Talizin TB, Mezzaroba AL, Cardoso LTQ, Grion CMC: Analysis of Incidence, Risk Factors and Outcomes Associated With Abdominal Hypertension in Major Burn Patients. Annals of burns and fire disasters 2023, 36(1):12-18.	No	Exclued after reviewing the title
446	Tsurumi A, Que Y-A, Ryan CM, Tompkins RG, Rahme LG: Tnf-α/IL-10 Ratio Correlates with Burn Severity and May Serve as a Risk Predictor of Increased Susceptibility to Infections. Frontiers in Public Health 2016, 4.	No	Exclued after reviewing the title
447	Tsurumi A, Que Y-A, Yan S, Tompkins RG, Rahme LG, Ryan CM: Do standard burn mortality formulae work on a population of severely burned children and adults? Burns 2015, 41(5):935-945.	No	Exclued after reviewing the title
448	Turan TL, Klein HJ, Hackler J, Hoerner L, Rijntjes E, Graf TR, Plock JA, Schomburg L: Serum Selenium-Binding Protein 1 (SELENBP1) in Burn Injury: A Potential Biomarker of Disease Severity and Clinical Course. Antioxidants 2023, 12(11).	No	Exclued after reviewing the title
449	Ulrich D, Noah EM, Pallua N: Plasma endotoxin, procalcitonin, C-reactive protein, and organ functions in patients with major burns. Handchirurgie, Mikrochirurgie, plastische Chirurgie : Organ der Deutschsprachigen Arbeitsgemeinschaft fur Handchirurgie : Organ der Deutschsprachigen Arbeitsgemeinschaft fur Mikrochirurgie der Peripheren Nerven und Gefasse : Organ der V 2001, 33(4):262-266.	No	Exclued after reviewing the abstract
450	Usmani A, Pipal DK, Bagla H, Verma V, Kumar P, Yadav S, Garima G, Rani V, Pipal RK: Prediction of Mortality in Acute Thermal Burn Patients Using the Abbreviated Burn Severity Index Score: A Single-Center Experience. Cureus Journal of Medical Science 2022, 14(6).	No	Exclued after reviewing the title
451	Vazi L, Kleintjes W, Chothia MY: Prevalence and outcome of acute kidney injury in burn victims at a tertiary centre in Cape Town, South Africa. Samj South African Medical Journal 2023, 113(10):1420-1426.	No	Exclued after reviewing the title
452	Vorstandlechner V, Langthaler D, Ebenberger K, Pittermann A, Ihra G, Rath T, Nedomansky J, Muschitz G, Radtke C, Fochtmann-Frana A: Occupational reintegration after severe burn injury: a questionnaire study. Wiener Klinische Wochenschrift 2021, 133(11-12):625-629.	No	Exclued after reviewing the title
453	Vorstandlechner V, Pauzenberger R, Happak W, Ihra G, Rath T, Muschitz G, Nickl S, Radtke C, Fochtmann-Frana A: Are we bound to our scores? a 74-year-old patient with an abbreviated burn severity index of 14. Annals of burns and fire disasters 2018, 31(2):94-96.	No	Exclued after reviewing the title
454	Vyklicka K, Gregor P, Lipovy B, Raska F, Kukucka P, Kohoutek J, Pribylova P, Cupr P, Borilova Linhartova P: Polycyclic aromatic hydrocarbons and their metabolites in bronchoalveolar lavage and urine samples from patients with inhalation injury throughout their hospitalization: A prospective pilot study. Plos One 2024, 19(8).	No	Exclued after reviewing the title
455	Wang C, Dou Z, Qin F, Chen H, Shen Y, Zhang G-A: Epidemiology and risk prediction of patients with severe burns admitted to a burn intensive care unit in a burn center in beijing: A 5-year retrospective study. Heliyon 2022, 8(12).	No	Insufficient data
456	Wang X, Zhang XN, Wu ML, Jia LC, Xie LN, Meng Y, Feng SH, Ma W: Dynamic variation trend and prognostic value of bronchial wall thickness in severely burned patients combined with inhalation injury. Zhonghua shao shang za zhi = Zhonghua shaoshang zazhi = Chinese journal of burns 2018, 34(4):208-213.	No	Exclued after reviewing the title
457	Wang Y, Cai C, Zhu Z, Duan D, Xu W, Shen T, Wang X, Xu Q, Zhang H, Han C: Models predicting mortality risk of patients with burns to ≥ 50% of the total body surface. Burns 2024, 50(5):1277-1285.	No	Exclued after reviewing the title
458	Wasserman D, Ioannovich JD, Hinzmann RD, Deichsel G, Steinmann GG, Severe Burns Study G: Interferon-γ in the prevention of severe burn-related infections:: A European phase III multicenter trial. Critical Care Medicine 1998, 26(3):434-439.	No	Exclued after reviewing the title
459	Watterson D, Cleland H, Picton N, Simpson PM, Gabbe BJ: Level of agreement between coding sources of percentage total body surface area burnt (%TBSA). Health Information Management Journal 2011, 40(1):21-24.	No	Exclued after reviewing the title
460	Wellkamp L, Obed D, Enechukwu AOM, Bingoel AS, Dastagir K, Vogt PM: Correlation between Bacterial Wound Colonization and Skin-Graft Loss in Burn Patients. Journal of Burn Care & Research 2023, 44(3):649-654.	No	Exclued after reviewing the title
461	Wiebe DJ: Determining National Injury Prevention Priorities. 2012.	No	Exclued after reviewing the title
462	Wolter TP, Fuchs PC, Horvat N, Pallua N: Is high PEEP low volume ventilation in burn patients beneficial? A retrospective study of 61 patients. Burns 2004, 30(4):368-373.	No	Exclued after reviewing the title
463	Wu G, Xiao Y, Wang C, Hong X, Sun Y, Ma B, Wang G, Xia Z: Risk Factors for Acute Kidney Injury in Patients With Burn Injury: A Meta-Analysis and Systematic Review. Journal of Burn Care & Research 2017, 38(5):271-282.	No	Exclued after reviewing the title
464	Wu G, Zhuang M, Jiang Y, Fan J, Sun Y, Zhou Z, Xia Z, Sun Y: Can systemic inflammatory response syndrome score at admission predict clinical outcome in patients with severe burns? Burns 2019, 45(4):860-868.	No	Exclued after reviewing the title
465	Xiao K, Chen WX, Li XJ: Analysis of risk factors of prolonged mechanical ventilation in patients with severe burn injury. Clinical Respiratory Journal 2023, 17(8):791-798.	No	Exclued after reviewing the title
466	Yamamoto R, Shibusawa T, Aikawa N, Sasaki J: Modified abbreviated burn severity index as a predictor of in-hospital mortality in patients with inhalation injury: development and validation using independent cohorts. Surgery Today 2021, 51(2):242-249.	No	Exclued after reviewing the title
467	Yavuz S, Anarat A, Acarturk S, Dalay AC, Kesiktas E, Yavuz M, Acarturk TO: Neutrophil gelatinase associated lipocalin as an indicator of acute kidney injury and inflammation in burned children. Burns 2014, 40(4):648-654.	No	Exclued after reviewing the title
468	Yazici H, Ucar AD, Namdaroglu O, Yildirim M: Mortality prediction models for severe burn patients: Which one is the best? Ulusal Travma Ve Acil Cerrahi Dergisi-Turkish Journal of Trauma & Emergency Surgery 2022, 28(6):790-795.	No	Exclued after reviewing the title
469	Yenikomshian H, Reiss M, Nabavian R, Garner WL: Gastric Feedings Effectively Prophylax Against Upper Gastrointestinal Hemorrhage in Burn Patients. Journal of Burn Care & Research 2011, 32(2):263-268.	No	Exclued after reviewing the title
470	Yoldas TK, Atalay A, Balci C, Demirag K, Uyar M, Cankayali I: Acute kidney injury in burns in the intensive care unit: A retrospective research. Ulusal Travma Ve Acil Cerrahi Dergisi-Turkish Journal of Trauma & Emergency Surgery 2023, 29(3):321-326.	No	Exclued after reviewing the title
471	Yoon J, Kim Y, Yim H, Cho YS, Kym D, Hur J, Chun W, Yang HT: Analysis of prognostic factors for acute kidney injury with continuous renal replacement therapy in severely burned patients. Burns 2017, 43(7):1418-1426.	No	Exclued after reviewing the title
472	Yoshimura Y, Saitoh D, Yamada K, Nakamura T, Terayama T, Ikeuchi H, Sasaki J, Nemoto M: Comparison of prognostic models for burn patients: A retrospective nationwide registry study. Burns 2020, 46(8):1746-1755.	No	Exclued after reviewing the title
473	You K, Yang H-T, Kym D, Yoon J, HaejunYim, Cho Y-S, Hur J, Chun W, Kim J-H: Inhalation injury in burn patients: Establishing the link between diagnosis and prognosis. Burns 2014, 40(8):1470-1475.	No	Exclued after reviewing the abstract
474	Yun HC, Blackbourne LH, Jones JA, Holcomb JB, Hospenthal DR, Wolf SE, Renz EM, Murray CK: Infectious Complications of Noncombat Trauma Patients Provided Care at a Military Trauma Center. Military Medicine 2010, 175(5):317-323.	No	Exclued after reviewing the title
475	Zeinalipour Z, Goldani F, Khadem-Rezaiyan M, Ahmadabadi A, Tavousi SH: Does Referral Distance Deteriorates the Burn Patients Outcome? Results From an Academic Tertiary Hospital in a Developing Country. Journal of Burn Care & Research 2024, 45(2):318-322.	No	Exclued after reviewing the title
476	Zeng QL, Wang QM, Tao LJ, Hao F, Luo QZ: Establishment of nomogram predicting model for the death risk of extremely severe burn patients and the predictive value. Zhonghua shao shang za zhi = Zhonghua shaoshang zazhi = Chinese journal of burns 2020, 36(9):845-852.	No	Exclued after reviewing the title
477	Zhang JX, Ahmed SN, Pangli H, Papp A: Predicting and Estimating Burn Outcomes: An Institutional Analysis of 4622 Cases. Journal of Burn Care & Research 2022, 43(6):1426-1433.	No	Exclued after reviewing the title
478	Zhou J, Li N, Tan J, Luo G: Validation of four burn-specific prognostic models in a cohort of 9625 cases, and a novel model for prediction of mortality in burn patients. Burns 2020, 46(7):1533-1539.	No	Exclued after reviewing the title
479	Zhu Z, Xu B, Shao J, Wang S, Jin R, Weng T, Xia S, Zhang W, Yang M, Han C, Wang X: Use of the Braden Scale to Predict Injury Severity in Mass Burn Casualties. Medical Science Monitor 2022, 28.	No	Exclued after reviewing the title
480	Zhou J, Li N, Tan J, Luo G: Validation of four burn-specific prognostic models in a cohort of 9625 cases, and a novel model for prediction of mortality in burn patients. Burns 2020, 46(7):1533-1539.	No	Exclued after reviewing the title
481	Zhu Z, Xu B, Shao J, Wang S, Jin R, Weng T, Xia S, Zhang W, Yang M, Han C, Wang X: Use of the Braden Scale to Predict Injury Severity in Mass Burn Casualties. Medical Science Monitor 2022, 28.	No	Exclued after reviewing the title
482	Abarca L, Guilabert P, Martin N, Usua G, Barret JP, Colomina MJ: Epidemiology and mortality in patients hospitalized for burns in Catalonia, Spain. Scientific reports 2023, 13(1):14364.	No	Exclued after reviewing the title
483	Adelmann D, Wiegele M, Bauer D, Kozek-Langenecker S, Schaden E: Thrombin generation in patients after severe burn injury. Intensive Care Medicine 2014, 1):S283.	No	Exclued after reviewing the title
484	Aggarwal S, Smailes S, Dziewulski P: Tracheostomy in burns patients revisited. Burns 2009, 35(7):962-966.	No	Exclued after reviewing the abstract
485	Agrifoglio A, Cachafeiro L, Herrero E, Sanchez M, Garcia De Lorenzo A: Impact of candidaemia on mortality of critically ill burned patients. Critical Care Conference: 40th International Symposium on Intensive Care and Emergency Medicine Brussels Belgium 2020, 24(Supplement 1).	No	Exclued after reviewing the title
486	Agrifoglio A, Herrero E, Cachafeiro L, Millan P, Sanchez M, Garcia De A: Critically ill burn patient and invasive candidiasis: Do not keep calm! Intensive Care Medicine Experimental Conference: 31st European Society of Intensive Care Medicine Annual Congress, ESICM 2018, 6(Supplement 2).	No	Duplicated record
487	Aguayo-Becerra OA, Torres-Garibay C, Macias-Amezcua MD, Fuentes-Orozco C, Chavez-Tostado MG, Andalon-Duenas E, Espinosa Partida A, Alvarez-Villasenor AS, Cortes-Flores AO, Gonzalez-Ojeda A: Serum albumin level as a risk factor for mortality in burn patients. Clinics 2013, 68(7):940-945.	No	Duplicated record
488	Ahmadabadi A, Khadem-Rezaiyan M, Sedaghat A, Tavousi SH, Khorrampazhouh N, Mohsenpour A, Goudarzi Z, Hassanpour M: Lethal area 50 percent (LA50) or standardized mortality ratio (SMR): Which one is more conclusive? Burns 2018, 44(6):1468-1474.	No	Duplicated record
489	Ahmadabadi A, Khadem-Rezaiyan M, Tavousi SH: Reply to comments on "Lethal area 50 percent (LA50) or standardized mortality ratio (SMR): Which one is more conclusive?". Burns 2020, 46(6):1482-1483.	No	Exclued after reviewing the abstract
490	Alves A, Castro M, Martins I, Marques M, Tourais I: Predicting outcomes in a burn intensive care unit-what is the best tool? Anesthesia and Analgesia 2021, 133(3 SUPPL 2):849.	No	Exclued after reviewing the abstract
491	Amavizca K, Dissanaike S: The modified glasgow prognostic score as a measure of burn outcome. Journal of Burn Care and Research 2015, 1):S233.	No	Exclued after reviewing the title
492	Amavizca K, Yang S, Dissanaike S: Serum albumin levels as a novel predictor for prolonged hospital stay in younger burns patients. Journal of Burn Care and Research 2015, 1):S151.	No	Exclued after reviewing the title
493	Amavizca K, Yang S, Idicula A, Mata A, Dissanaike S: Lower serum albumin shortly after admission predicts prolonged hospital stay in younger burn patients. Journal of Burn Care and Research 2016, 37(2):e145-e153.	No	Exclued after reviewing the abstract
494	Araujo Aguilar P, Garcia De Lorenzo A, Sanchez Sanchez M, Asensio Martin MJ, Galvan Guijo B, Herrero De Lucas E, Perales Ferrerira E, Marban MacArron A, Denia Lafuente R, Jimenez Lendinez M: Thermodilution in the reanimation period in critically ill burn patient. Intensive Care Medicine 2009, 1):S65.	No	Exclued after reviewing the title
495	Aust M, Guggenheim M, Cohritz A, Kunzi W, Handschin A, Vogt P, Giovanoli P: Thermal trauma sustained during epileptic seizures - Analysis of 33 cases. [German]. Handchirurgie Mikrochirurgie Plastische Chirurgie 2008, 40(6):372-376.	No	Exclued after reviewing the abstract
496	Aviles Garcia M, Nanwani Nanwani K, Cantero Escribano JM, Herrero De Lucas E, Sanchez Sanchez M, Garcia De Lorenzo Mateos A: Lactate clearance in the burned patient, does it really clarify something? Intensive Care Medicine Experimental Conference: 31st European Society of Intensive Care Medicine Annual Congress, ESICM 2018, 6(Supplement 2).	No	Exclued after reviewing the title
497	Bagheri M, Fuchs PC, Lefering R, Daniels M, Schulz A, the German Burn R, Schiefer JL: The BUrn Mortality Prediction (BUMP) Score - An improved mortality prediction score based on data of the German burn registry. Burns 2023, 49(1):110-119.	No	Exclued after reviewing the title
498	Bagheri M, Fuchs PC, Lefering R, Grigutsch D, Busche MN, Niederstatter I, the German Burn R, Schiefer JL: Effect of comorbidities on clinical outcome of patients with burn injury - An analysis of the German Burn Registry. Burns 2021, 47(5):1053-1058.	No	Duplicated record
499	Bandeira NG, Barroso MVVS, Matos MAA, Filho ALM, Figueredo AA, Gravina PR, Klein SOT: Serum albumin concentration on admission as a predictor of morbidity and mortality in patients with burn injuries. Journal of Burn Care and Research 2021, 42(5):991-997.	No	Duplicated record
500	Barret JP, Gomez P, Solano I, Gonzalez-Dorrego M, Crisol FJ: Epidemiology and mortality of adult burns in Catalonia. Burns 1999, 25(4):325-329.	No	Exclued after reviewing the abstract
501	Bartels P, Thamm OC, Elrod J, Fuchs P, Reinshagen K, German Burn R, Koenigs I: The ABSI is dead, long live the ABSI - reliable prediction of survival in burns with a modified Abbreviated Burn Severity Index. Burns 2020, 46(6):1272-1279.	No	Exclued after reviewing the title
502	Basaran A, Gurbuz K, Ozlu O, Demir M, Eroglu O, Das K: Electrical burns and complications: Data of a tertiary burn center intensive care unit. Ulusal Travma ve Acil Cerrahi Dergisi 2020, 26(2):222-226.	No	Exclued after reviewing the title
503	Beck A, Quirke KP, Gamelli RL, Mosier MJ: Pediatric toxic epidermal necrolysis: Using SCORTEN and predictive models to predict morbidity when a focus on mortality is not enough. Journal of Burn Care and Research 2014, 1):S166.	No	Duplicated record
504	Beck A, Quirke KP, Gamelli RL, Mosier MJ: Pediatric toxic epidermal necrolysis: Using SCORTEN and predictive models to predict morbidity when a focus on mortality is not enough. Journal of Burn Care and Research 2015, 36(1):167-177.	No	Exclued after reviewing the title
505	Belba M: Accuracy of Burn Score Indexes in Prediction of Outcome. Anestezi Dergisi 2023, 31:100-102.	No	Exclued after reviewing the abstract
506	Berndtson A, Sen S, Greenhalgh D, Palmieri T: Estimating severity of injury after burns in children: Prism versus ABSI score. Critical Care Medicine 2011, 12):51.	No	Exclued after reviewing the title
507	Berndtson AE, Sen S, Greenhalgh DG, Palmieri TL: Estimating severity of burn in children: Pediatric Risk of Mortality (PRISM) score versus Abbreviated Burn Severity Index (ABSI). Burns 2013, 39(6):1048-1053.	No	Exclued after reviewing the title
508	Billner M, Reif S, Registry GB, Reichert B: The effect of self-inflicted burns on ABSI score prediction power: A four-year prospective multicenter study of the German Burn Registry. Burns 2022, 48(7):1710-1718.	No	Exclued after reviewing the abstract
509	Bingoel AS, Krezdorn N, Jokuszies A, Dastagir K, Vogt PM, Mett TR: Hot Bathtub, Cold Consequences - Misleading Wounds After Scald Injuries: A Retrospective Analysis. Journal of Burn Care and Research 2021, 42(3):390-397.	No	Duplicated record
510	Bingoel AS, Krezdorn N, Jokuszies A, Dastagir K, Vogt PM, Mett TR: Hot Bathtub, Cold Consequences-Misleading Wounds After Scald Injuries: A Retrospective Analysis. Journal of burn care & research : official publication of the American Burn Association 2021, 42(3):390-397.	No	Exclued after reviewing the title
511	Boissin C: Clinical decision-support for acute burn referral and triage at specialized centres - Contribution from routine and digital health tools. Global health action 2022, 15(1):2067389.	No	Exclued after reviewing the abstract
512	Boissin C, Wallis LA, Kleintjes W, Laflamme L: Admission factors associated with the in-hospital mortality of burns patients in resource-constrained settings: A two-year retrospective investigation in a South African adult burns centre. Burns 2019, 45(6):1462-1470.	No	Exclued after reviewing the title
513	Bond S, Edgar M, Jiang S, Scharf I, Bejarano G, Vrouwe S: The Accuracy of the Revised Baux Score in Predicting Burn Mortality: A Systematic Review. Journal of Burn Care and Research 2023, 44(Supplement 2):S78.	No	Exclued after reviewing the title
514	Bordeanu-Diaconescu EM, Grosu-Bularda A, Frunza A, Grama S, Andrei MC, Neagu TP, Lascar I, Hariga CS: Diagnostic and Prognostic Value of Thrombocytopenia in Severe Burn Injuries. Diagnostics 2024, 14(6) (no pagination).	No	Duplicated record
515	Broersma T, Cornet P: Patients with self-inflicted burns (suicide and Automutilation) compared to patients with accidental burns. Are they different? European Psychiatry 2015, 1):1803.	No	Exclued after reviewing the title
516	Bruccoliere A, Boeger B, Pang A, Griswold J: Added Effect, Injuries, And Complications Of Blast Injuries Among Burn Patients On Resuscitation And Outcomes. Journal of Burn Care and Research 2023, 44(Supplement 2):S134.	No	Exclued after reviewing the abstract
517	Brusselaers N, Agbenorku P, Hoyte-Williams PE: Assessment of mortality prediction models in a Ghanaian burn population. Burns 2013, 39(5):997-1003.	No	Duplicated record
518	Bruyninckx L, Jennes S, Pirnay JP, de Schoutheete JC: Burn or trauma scoring: experience of the burn unit of the Queen Astrid Military Hospital during the terror attacks on 22 March 2016. European journal of trauma and emergency surgery : official publication of the European Trauma Society 2024, 20.	No	Exclued after reviewing the title
519	Busche MN, Gohritz A, Seifert S, Herold C, Ipaktchi R, Knobloch K, Vogt PM, Rennekampff HO: Trauma mechanisms, patterns of injury, and outcomes in a retrospective study of 71 burns from civil gas explosions. Journal of Trauma - Injury, Infection and Critical Care 2010, 69(4):928-933.	No	Exclued after reviewing the title
520	Buttemeyer R, Steen M, Henkel VDG, Germann G: Establishing a baseline for organisation and outcome in burn care - Basic data compiled by German burn centres, 1991-2000. Burns 2004, 30(2):115-120.	No	Duplicated record
521	Cachafeiro Fucinos L, Agrifoglio Rotaeche A, Herrero De Lucas E, Sanchez Sanchez M, Millan Estan P, Flores Cabezas E, Garcia De Lorenzo A: Mortality study of burn patients in a critical burn unit. Intensive Care Medicine Experimental Conference: 30th Annual Congress of the European Society of Intensive Care Medicine, ESICM 2017, 5(2 Supplement 1).	No	Exclued after reviewing the title
522	Cachafeiro Fucinos L, Herrero De Lucas E, Agrifoglio Rotaeche A, Sanchez Sanchez M, Ansensio Martin MJ, Estebanez Montiel B, Garcia De Lorenzo A: NTproBNT as prognostic marker of mortality in the patient with inhalation injury. Intensive Care Medicine Experimental Conference: 30th Annual Congress of the European Society of Intensive Care Medicine, ESICM 2017, 5(2 Supplement 1).	No	Exclued after reviewing the title
523	Cachafeiro Fucinos L, Sanchez Sanchez M, Herrero De Lucas E, Asensio Martin MJ, Camacho Oviedo J, Hernandez Bernal M, Hernandez Rotaeche A, Garcia De Lorenzo y Mateos A, Jimenez Lendinez M: Multidrug-resistant klebsiella pneumoniae outbreak in a critical burn unit. Intensive Care Medicine 2011, 1):S15.	No	Exclued after reviewing the title
524	Cachafeiro L, Agrifoglio A, Sanchez M, Herrero E, Garcia de Lorenzo A: Mortality study of burn patients with inhalation injury in a critical burn unit. Critical Care Conference: 40th International Symposium on Intensive Care and Emergency Medicine Brussels Belgium 2020, 24(Supplement 1).	No	Exclued after reviewing the abstract
525	Cachafeiro L, Sanchez M, Herrero E, Camacho J, Hernandez M, Agrifoglio A, Garcia de Lorenzo A, Jimenez M: Epidemiological study of critical burn patients in an ICU. Critical Care 2012, 1):S164-S165.	No	Exclued after reviewing the title
526	Cachafeiro L, Sanchez M, Herrero E, Fernandez L, Irazabal M, Hernandez M, Agrifoglio A, Garcia De Lorenzo A, Lendinez M: Inhalation injury in critical burn patients. Critical Care 2013, 2):S44.	No	Exclued after reviewing the title
527	Campos EV, Da Silva Junior JM, Gomez DS, Ferreira MC, Machado FS: Validation of prognostic scores in burn injury. Intensive Care Medicine 2010, 2):S414.	No	Exclued after reviewing the title
528	Carlson RG, Finley Jr RK, Miller SF: Fluid retention during the first 48 hours as an indicator of burn survival. Journal of Trauma 1986, 26(9):840-843.	No	Insufficient data
529	Carolissen SW, Kleintjes W, Gool F, Gilbert S: Outcomes of complex burn injury patients managed at two primary and one tertiary level burns facilities in the Western Cape province of South Africa - a retrospective review. South African journal of surgery 2023, Suid-Afrikaanse tydskrif vir chirurgie. 61(4):40-44.	No	Exclued after reviewing the title
530	Carroll DJ, Muhirwa V, Petroze RT, Byiringiro JC, Ntakiyiruta G, Calland JF: Thermal injuries in sub-saharan africa: Evaluating length of stay against international benchmarks. Journal of the American College of Surgeons 2014, 1):S58-S59.	No	Exclued after reviewing the title
531	Castro M, Martins I, Alves AR, Marques M, Tourais I: Baux score mortality was the most reliable predictor in elderly burn patient. Anesthesia and Analgesia 2021, 133(3 SUPPL 2):881.	No	Exclued after reviewing the title
532	Castro TE, Pardo CA, Lopez AM: Validation of a new prognosis scale for burned pediatric patients. Burns 2009, 1):S41.	No	Exclued after reviewing the title
533	Caydasi O, Benzonana N, Can F, HaciseyiToglu D, GiDeroglu K, Ozer RS, Ergonul O: Determination of Carbapenem Resistance in Gram-Negative Bacteremia in the Burn Intensive Care Unit. [Turkish]. Flora 2024, 29(1):96-104.	No	Exclued after reviewing the title
534	Chen B, Zhao J, Zhang Z, Li G, Jiang H, Huang Y, Li X: Clinical characteristics and risk factors for severe burns complicated by early acute kidney injury. Burns 2020, 46(5):1100-1106.	No	Duplicated record
535	Chen WH, Ye HF, Wu YX, Dai WT, Ling XW, Zhao S, Lin C: Association of creatinine-albumin ratio with 28-day mortality in major burned patients: A retrospective cohort study. Burns 2023, 49(7):1614-1620.	No	Exclued after reviewing the title
536	Choi KJ, Pham CH, Collier ZJ, Mert M, Ota RK, Li R, Yenikomshian HA, Singh M, Justin Gillenwater T, Kuza CM: The predictive capacity of American society of anesthesiologists physical status (ASA PS) score in burn patients. Journal of Burn Care and Research 2020, 41(4):803-808.	No	Exclued after reviewing the title
537	Christ A, Staud CJ, Krotka P, Resch A, Neumuller A, Radtke C: Revalidating the prognostic relevance of the Abbreviated Burn Severity Index (ABSI): A twenty-year experience examining the performance of the ABSI score in consideration of progression and advantages of burn treatments from a single center in Vienna. Journal of Plastic, Reconstructive and Aesthetic Surgery 2024, 94:160-168.	No	Duplicated record
538	Cinotti R, Besnard N, Desmedt L, Floch RL, Perrot P, Bekara F, Klouche K, Larcher R, Mahe PJ, Frasca D et al: Feasibility and impact of the implementation of a clinical scale-based sedation-analgesia protocol in severe burn patients undergoing mechanical ventilation. A before-after bi-center study. Burns 2020, 46(6):1310-1317.	No	Exclued after reviewing the title
539	Cornet PA, Niemeijer AS, Figaroa GD, van Daalen MA, Broersma TW, van Baar ME, Beerthuizen GIJM, Nieuwenhuis MK: Clinical outcome of patients with self-inflicted burns. Burns 2017, 43(4):789-795.	No	Exclued after reviewing the title
540	D'Silva NC, Amavizca K, Larumbe-Zabala E, Dissanaike S: Relevance of serum albumin and pre-albumin as markers of clinical progress in burn patients. Journal of Burn Care and Research 2016, 1):S215.	No	Exclued after reviewing the title
541	Dadras M, Wagner JM, Wallner C, Huber J, Buchwald D, Strauch J, Harati K, Kapalschinski N, Behr B, Lehnhardt M: Extracorporeal membrane oxygenation for acute respiratory distress syndrome in burn patients: A case series and literature update. Burns and Trauma 2019, 7(1) (no pagination).	No	Duplicated record
542	de Carvalho VF, Paggiaro AO, Goldner A, Gemperli R: Retrospective Evaluation Of The Accuracy Of Five Different Severity Scores To Predict The Mortality In Burns Patients. Journal of burn care & research : official publication of the American Burn Association 2021, 21.	No	Exclued after reviewing the title
543	De Carvalho VF, Paggiaro AO, Goldner A, Gemperli R: Retrospective Evaluation of the Accuracy of Five Different Severity Scores To Predict the Mortality in Burn Patients. Journal of Burn Care and Research 2024, 45(5):1175-1182.	No	Exclued after reviewing the abstract
544	Depret F, Amzallag J, Pollina A, Fayolle-Pivot L, Coutrot M, Chaussard M, Santos K, Hartmann O, Jully M, Fratani A et al: Circulating dipeptidyl peptidase-3 at admission is associated with circulatory failure, acute kidney injury and death in severely ill burn patients. Critical Care 2020, 24(1) (no pagination).	No	Duplicated record
545	Depret F, Boutin L, Jarkovsky J, Chaussard M, Soussi S, Bataille A, Oueslati H, Moreno N, de Tymowski C, Parenica J et al: Prediction of major adverse kidney events in critically ill burn patients. Burns 2018, 44(8):1887-1894.	No	Duplicated record
546	Depret F, Dunyach C, De Tymowski C, Chaussard M, Bataille A, Ferry A, Moreno N, Cupaciu A, Soussi S, Benyamina M et al: Undetectable haptoglobin is associated with major adverse kidney events in critically ill burn patients. Critical Care 2017, 21(1) (no pagination).	No	Insufficient data
547	Dhraief S, Sboui S, Mechri K, Mokline A, Thabet L, Fredj H, Debbiche L, Chemli W, Gasri B, Messaadi A: Procalcitonin (PCT) kinetics in septic burn patients. Annals of Intensive Care Conference: French Intensive Care Society International Congress 2020, 10(Supplement 1).	No	Exclued after reviewing the title
548	Ding XB, Chen J, Yang YT, Peng X, Yan H, Peng YZ: Retrospective cohort study on the correlation between high value of lactic acid and risk of death in 127 patients with extensive burn during shock stage. [Chinese]. Zhonghua shao shang za zhi = Zhonghua shaoshang zazhi = Chinese journal of burns 2019, 35(5):326-332.	No	Duplicated record
549	Diop-Ndoye M, Bodjona JP, Diouf E, Beye MD, Ngom G, Fall I, Ndoye M, Ka-Sall B: Management of thermal severe burns in children in Le Dantec University Teaching Hospital. [French]. Dakar medical 2005, 50(3):194-197.	No	Duplicated record
550	Dudoignon E, Alanio A, Anstey J, Depret F, Coutrot M, Fratani A, Jully M, Cupaciu A, Chaussard M, Oueslati H et al: Outcome and potentially modifiable risk factors for candidemia in critically ill burns patients: A matched cohort study. Mycoses 2019, 62(3):237-246.	No	Exclued after reviewing the title
551	Dudoignon E, Quennesson T, De Tymowski C, Moreno N, Coutrot M, Chaussard M, Guillemet L, Abid S, Fratani A, Ressaire Q et al: Usefulness of lactate albumin ratio at admission to predict 28-day mortality in critically ill severely burned patients: A retrospective cohort study. Burns 2022, 48(8):1836-1844.	No	Exclued after reviewing the title
552	Ede CJ, Kruger D, Libhaber E, Moeng M, Crawford R, Achilleos K, Kodisang C, Pabu R, Stavrou C, Uzonwa G et al: A comparative study of outcomes of burns across multiple levels of care. Burns 2023, 49(8):1879-1885.	No	Exclued after reviewing the abstract
553	Ederer IA, Hacker S, Sternat N, Waldmann A, Salameh O, Radtke C, Pauzenberger R: Gender has no influence on mortality after burn injuries: A 20-year single center study with 839 patients. Burns 2019, 45(1):205-212.	No	Duplicated record
554	Edgar MC, Bond SM, Jiang SH, Scharf IM, Bejarano G, Vrouwe SQ: The Revised Baux Score as a Predictor of Burn Mortality: A Systematic Review and Meta-Analysis. Journal of Burn Care and Research 2023, 44(6):1278-1288.	No	Exclued after reviewing the title
555	Egea-Guerrero JJ, Rodriguez-Rodriguez A, Martinez-Fernandez C, Bohorquez A, Ruiz De Azua- Lopez Z, Pacheco-Sanchez M, Vilches-Arenas A, Murillo-Cabezas F, Guerrero JM, Leon-Justel A: Procalcitonin income for the diagnosis of sepsis in severe burned patients. Biochimica Clinica 2013, 1):S294.	No	Duplicated record
556	Egea-Guerrero JJ, Rodriguez-Rodriguez A, Martinez-Fernandez C, Macher H, Rubio A, Bohorquez A, Ruiz De Azua-Lopez Z, Pacheco- Sanchez M, Murillo-Cabezas F, Guerrero JM, Leon-Justel A: Analysis of DNA circultaing levels in severe burned patients. Biochimica Clinica 2013, 1):S295.	No	Exclued after reviewing the title
557	Ehrl D, Heidekrueger PI, Ninkovic M, Broer PN: Effect of primary admission to burn centers on the outcomes of severely burned patients. Burns 2018, 44(3):524-530.	No	Exclued after reviewing the abstract
558	El Soud MAA, Ali RA, Taha AA, Khirfan SM: ABSI scoring system for burns: concerns and modifications in a developing country. European Journal of Plastic Surgery 2019, 42(2):177-182.	No	Exclued after reviewing the title
559	Filaj VH, Belba MK: Epidemiological trends of severe burns, 2009-2019: A study in the service of burns in Albania. Burns 2021, 47(4):930-943.	No	Exclued after reviewing the title
560	Fischer S, Kremer T, Horter J, Schaefer A, Ziegler B, Kneser U, Hirche C: Suprathel<sup></sup> for severe burns in the elderly: Case report and review of the literature. Burns 2016, 42(5):e86-e92.	No	Exclued after reviewing the title
561	Flores Cabeza EM, Nanwani Nanwani K, Casero Palmero H, Arellano Serrano S, Lopez Fernandez A, Seises Garcia I, Vejo J, Estebanez Montiel B, Sanchez Sanchez M: Midregional-ProAdrenomedullin (MR-ProADM) as a mortality predictor in critical burned patients. Intensive Care Medicine Experimental Conference: European Society of Intensive Care Medicine Annual Congress, ESICM 2022, 10(Supplement 29).	No	Exclued after reviewing the abstract
562	Flores Cabeza EM, Nanwani Nanwani KL, Suarez Rovira NA, Saravia Moya A, Herrero De Lucas E, Sanchez Sanchez M, Garcia De Lorenzo YMA: Should resuscitation in critical burn patients be started based on parkland formula? Intensive Care Medicine Experimental Conference: 30th Annual Congress of the European Society of Intensive Care Medicine, ESICM 2017, 5(2 Supplement 1).	No	Exclued after reviewing the title
563	Flores Cabeza EM, Sanchez Sanchez M, Caceres Gimenez N, Gutierrez Melon C, Herrero De Lucas E, Millan Estan P, Hernandez Bernal M, De Lorenzo y Mateos GA: Early and late acute kidney injury in burn patients. Intensive Care Medicine Experimental Conference: 29th Annual Congress of the European Society of Intensive Care Medicine, ESICM 2016, 4(Supplement 1).	No	Exclued after reviewing the title
564	Flores E, Estebanez B, Quintana M, Fernandez-Puntero B, Nanwani K, Cachafeiro L, Martinez JR, Agrifoglio A, Sanchez-Sanchez M: Usefulness of mid-regional proadrenomedullin levels in the resuscitation phase of severely burned patients and its utility in early sepsis detection. Burns 2024, 50(6):1519-1527.	No	Duplicated record
565	Flores E, Sanchez-Sanchez M, EstCrossed DSB, Millan P, Gutierrez C, Gonzalez A, Garcia De Lorenzo A: High Dose Ascorbic Acid during Acute Resuscitation in Critically Burn Patients. Journal of Burn Care and Research 2022, 43(1):149-155.	No	Exclued after reviewing the abstract
566	Fochtmann-Frana A, Freystatter C, Vorstandlechner V, Barth A, Bolliger M, Presterl E, Ihra G, Muschitz G, Mittlboeck M, Makristathis A et al: Incidence of risk factors for bloodstream infections in patients with major burns receiving intensive care: A retrospective single-center cohort study. Burns 2018, 44(4):784-792.	No	Exclued after reviewing the title
567	Folkestad T, Brurberg KG, Nordhuus KM, Tveiten CK, Guttormsen AB, Os I, Beitland S: Acute kidney injury in burn patients admitted to the intensive care unit: A systematic review and meta-analysis. Critical Care 2020, 24(1) (no pagination).	No	Duplicated record
568	Forster NA, Nunez DG, Zingg M, Haile SR, Kunzi W, Giovanoli P, Guggenheim M: Attempted suicide by self-immolation is a powerful predictive variable for survival of burn injuries. Journal of Burn Care and Research 2012, 33(5):642-648.	No	Exclued after reviewing the title
569	Forster NA, Zingg M, Haile SR, Kunzi W, Giovanoli P, Guggenheim M: 30 years later - Does the ABSI need revision? Burns 2011, 37(6):958-963.	No	Duplicated record
570	Fredj H, Mokline A, Aloui A, Sallami E, Ben Saad M, Jami I, Gasri B, Ben Amor S, Messadi AA: Augmented renal clearance in severely burned patients. Intensive Care Medicine Experimental Conference: European Society of Intensive Care Medicine Annual Congress, ESICM 2022, 10(Supplement 29).	No	Exclued after reviewing the title
571	Frisman E, Drozda D, Sipulova A, Racz O, Babik J: Total antioxidant capacity of serum and prognostic indices in patients with burn trauma. Acta Chirurgiae Plasticae 2004, 46(1):19-22.	No	Exclued after reviewing the title
572	Frisman E, Racz O, Chmelarova A: Red cell antioxidant enzymes and prognostic indexes in patients with burns. Burns 2013, 39(3):458-464.	No	Exclued after reviewing the title
573	Fuchs PC, Groger A, Bozkurt A, Johnen D, Wolter T, Pallua N: Cortisol in severely burned patients: Investigations on disturbance of the hypothalamic-pituitary-adrenal axis. Shock 2007, 28(6):662-667.	No	Exclued after reviewing the title
574	Furrer F, Wendel-Garcia PD, Pfister P, Hofmaenner DA, Franco C, Sachs A, Fleischer J, Both C, Kim BS, Schuepbach RA et al: Perioperative targeted temperature management of severely burned patients by means of an oesophageal temperature probe. Burns 2023, 49(2):401-407.	No	Exclued after reviewing the abstract
575	Garcia Munoz A, Gutierrez Mavarez C, Arevalo Martin C, Sanchez M, Civantos Martin B, Flores E, Cachafeiro L, Hernandez M, Manzanares J, Agrifoglio A, Garcia De Lorenzo A: Arrhythmias in critically burn patients with inhalation injury. Intensive Care Medicine Experimental Conference: 32nd European Society of Intensive Care Medicine Annual Congress, ESICM 2019, 7(Supplement 3).	No	Exclued after reviewing the title
576	Germann G, Barthold U, Lefering R, Raff T, Hartmann B: The impact of risk factors and pre-existing conditions on the mortality of burn patients and the precision of predictive admission-scoring systems. Burns 1997, 23(3):195-203.	No	Exclued after reviewing the title
577	Gille J, Klezcewski B, Malcharek M, Raff T, Mogk M, Sablotzki A, Taha H: Safety of resuscitation with Ringer's acetate solution in severe burn (VolTRAB) - An observational trial. Burns 2014, 40(5):871-880.	No	Duplicated record
578	Gille J, Sablotzki A, Malcharek M, Raff T, Mogk M, Parentin T: Regional citrate anticoagulation for continuous renal replacement therapy in severe burns - A retrospective analysis of a protocol-guided approach. Burns 2014, 40(8):1593-1601.	No	Duplicated record
579	Gille J, Taha H, Blankenburg R, Raff T, Sablotzki A: Reducing the indication of ventilatory support in the severely burnt patient and improving outcomes: Results of a new protocol approach within a regional burns centre. Critical Care 2012, 1):S166.	No	Exclued after reviewing the title
580	Gimenez NC, Mavarez CG, Nanwani KN, Escribano JC, Martin BC, Mendez JM, De Lorenzo AG: Is enzymatic debridement better in critically burned patients? Critical Care Conference: 38th International Symposium on Intensive Care and Emergency Medicine, ISICEM 2018, 22(Supplement 1).	No	Exclued after reviewing the title
581	Gravante G, Delogu D, Esposito G, Montone A: Analysis of prognostic indexes and other parameters to predict the length of hospitalization in thermally burned patients. Burns 2007, 33(3):312-315.	No	Exclued after reviewing the abstract
582	Grunherz L, Michienzi R, Schaller C, Rittirsch D, Uyulmaz S, Kim BS, Giovanoli P, Lindenblatt N: Enzymatic debridement for circumferential deep burns: the role of surgical escharotomy. Burns 2023, 49(2):304-309.	No	Duplicated record
583	Guallar C, Saenchez M, Cachafeiro L, Herrero E, Asensio MJ, Hernandez M, Galvan B, Garcia-de-Lorenzo A: An epidemiologic study of burn patients admitted in a burn intensive care unit. Intensive Care Medicine 2012, 1):S84-S85.	No	Exclued after reviewing the title
584	Gurbuz K, Demir M: Epidemiological and clinical characteristics and outcomes of inpatient burn injuries in older adults: Factors associated with mortality. Ulusal Travma ve Acil Cerrahi Dergisi 2022, 28(2):162-169.	No	Exclued after reviewing the title
585	Gutierrez C, Nanwani K, Caceres N, Civantos B, Sanchez M, Martinez J, Herrero E, Flores E, Cantero J, Garcia De Lorenzo A: Enzymatic debridement: A new therapeutic approach in critically burned patients. Intensive Care Medicine Experimental Conference: 31st European Society of Intensive Care Medicine Annual Congress, ESICM 2018, 6(Supplement 2).	No	Exclued after reviewing the title
586	Hager S, Foldenauer AC, Rennekampff HO, Deisz R, Kopp R, Tenenhaus M, Gernot M, Pallua N: Interleukin-6 Serum Levels Correlate with Severity of Burn Injury but Not with Gender. Journal of Burn Care and Research 2018, 39(3):379-386.	No	Duplicated record
587	Hallock GG, Okunski WJ: The role of the helicopter in management of the burned patient. Journal of Burn Care and Rehabilitation 1985, 6(3):233-236.	No	Exclued after reviewing the title
588	Hammond J, Ward CG: Burns in octogenarians. Southern Medical Journal 1991, 84(11):1316-1319.	No	Exclued after reviewing the title
589	He QL, Gao SW, Qin Y, Huang RC, Chen CY, Zhou F, Lin HC, Huang WQ: Gastrointestinal dysfunction is associated with mortality in severe burn patients: a 10-year retrospective observational study from South China. Military Medical Research 2022, 9(1) (no pagination).	No	Exclued after reviewing the title
590	Hemington-Gorse SJ, Clover AJP, MacDonald C, Harriott J, Richardson P, Philp B, Shelley O, Dziewulski P: Comfort care in burns: The Burn Modified Liverpool Care Pathway (BM-LCP). Burns 2011, 37(6):981-985.	No	Exclued after reviewing the abstract
591	Heng JS, Clancy O, Atkins J, Leon-Villapalos J, Williams AJ, Keays R, Hayes M, Takata M, Jones I, Vizcaychipi MP: Revised Baux Score and updated Charlson comorbidity index are independently associated with mortality in burns intensive care patients. Burns 2015, 41(7):1420-1427.	No	Duplicated record
592	Herlianita R, Purwanto E, Wahyuningsih I, Pratiwi ID: Clinical outcome and comparison of burn injury scoring systems in burn patient in Indonesia. African Journal of Emergency Medicine 2021, 11(3):331-334.	No	Exclued after reviewing the title
593	Heuberger D, Wendel-Garcia PD, Sazpinar O, Muller M, Klein H, Kim BS, Andermatt R, Erlebach R, Schuepbach RA, Buehler PK et al: The Angiopoietin-2/Angiopoietin-1 ratio increases early in burn patients and predicts mortality. Cytokine 2023, 169(no pagination).	No	Exclued after reviewing the title
594	Holm C, Horbrand F, Henckel Von Donnersmarck G, Muhlbauer W: Acute renal failure in severely burned patients. Burns 1999, 25(2):171-178.	No	Exclued after reviewing the abstract
595	Hong DY, Lee JH, Park SO, Baek KJ, Lee KR: Plasma neutrophil gelatinase-associated lipocalin as early biomarker for acute kidney injury in burn patients. Journal of Burn Care and Research 2013, 34(6):e326-e332.	No	Exclued after reviewing the title
596	Horbrand F, Schrank C, Henckel-Donnersmarck G, Muhlbauer W: Integration of preexisting diseases and risk factors in the abbreviated burn severity index (ABSI). [German]. Anasthesiologie Intensivmedizin Notfallmedizin Schmerztherapie 2003, 38(3):151-157.	No	Exclued after reviewing the title
597	Huang PC, Lin YH, Yeong E: Using bloodstream infection as a factor to predict mortality in major burn patients. Journal of Burn Care and Research 2013, 1):S144.	No	Exclued after reviewing the title
598	Hussain A, Choukairi F, Dunn K: Predicting survival in thermal injury: A systematic review of methodology of composite prediction models. Burns 2013, 39(5):835-850.	No	Exclued after reviewing the abstract
599	Hussain A, Dunn KW: Accuracy of commercial reporting systems to monitor quality of care in burns. Burns 2014, 40(2):251-256.	No	Exclued after reviewing the title
600	Hussain A, Khwaja N, Dunn K: Dynamic assessment of mortality prediction models using statistical process control methods. Journal of Burn Care and Research 2013, 1):S180.	No	Exclued after reviewing the title
601	Irazabal M, Sanchez M, Fernandez L, Pozuelo I, Millan P, Guallar C, Garcia De Lorenzo A: Ntprobnp: Pattern and evolution during initial burnt resuscitation. Intensive Care Medicine 2013, 2):S282-S283.	No	Exclued after reviewing the title
602	Janik S, Grasl S, Yildiz E, Besser G, Kliman J, Hacker P, Frommlet F, Fochtmann-Frana A, Erovic BM: A new nomogram to predict the need for tracheostomy in burned patients. European Archives of Oto-Rhino-Laryngology 2021, 278(9):3479-3488.	No	Exclued after reviewing the abstract
603	Jiang M, Qian H, Li Q, Han Y, Hu K: Predictive value of lactate dehydrogenase combined with the abbreviated burn severity index for acute kidney injury and mortality in severe burn patients. Burns 2023, 49(6):1344-1355.	No	Exclued after reviewing the abstract
604	Jones LM, Bailey JK, Urban K, Bhatti PS, Brown NV, Coffey RA: Hypernatremia occurring in burned patients receiving fresh frozen plasma resuscitation. Journal of Burn Care and Research 2015, 1):S139.	No	Exclued after reviewing the title
605	Kaita Y, Tarui T, Tanaka Y, Suzuki J, Yoshikawa K, Yamaguchi Y: Reevaluation for prognostic value of prognostic burn index in severe burn patients. Acute Medicine and Surgery 2020, 7(1) (no pagination).	No	Insufficient data
606	Kallinen O, Partanen TA, Maisniemi K, Bohling T, Tukiainen E, Koljonen V: Comparison of premortem clinical diagnosis and autopsy findings in patients with burns. Burns 2008, 34(5):595-602.	No	Duplicated record
607	Kang B, Sul JU, Jeon S, Cheon S, Leem J, Jo S: Utilization of Acupuncture and Herbal Ointment Instead of Skin Graft Surgery for the Treatment of Burn Injuries: A Case Series and Literature Review. Journal of Burn Care and Research 2022, 43(4):852-862.	No	Exclued after reviewing the title
608	Karaca B, Celik B, Emem MK: Evaluation of clinical outcomes and comparison of prediction models in the burn population hospitalized from the emergency department: Can burn mortality scores be used in a post-conflict area such as northwest Syria? Ulusal Travma ve Acil Cerrahi Dergisi 2023, 29(3):409-418.	No	Exclued after reviewing the title
609	Khadem-Rezaiyan M, Aghajani H, Ahmadabadi A, Zanganeh M, Tavousi SH, Sedaghat A, Hasanabadi SE: Epidemiology of severe burns in North-East of Iran: How is the burn size different in a developing country from developed ones? Burns Open 2020, 4(1):4-9.	No	Insufficient data
610	Kim BS, Stoppe C, Grieb G, Leng L, Sauler M, Assis D, Simons D, Boecker AH, Schulte W, Piecychna M et al: The clinical significance of the MIF homolog D-dopachrome tautomerase (MIF-2) and its circulating receptor (sCD74) in burn. Burns 2016, 42(6):1265-1276.	No	Exclued after reviewing the title
611	Kim M, Kym D, Hur J, Park J, Yoon J, Cho YS, Chun W, Yoon D: Tracking longitudinal biomarkers in burn patients with sepsis and acute kidney injury: an unsupervised clustering approach. European Journal of Medical Research 2023, 28(1) (no pagination).	No	Exclued after reviewing the title
612	Kleintjes WG, Prinsloo TK: Graft take outcomes of burn patients transplanted with CEA derived from a modified composite culture technique: A case series. Journal of burn care & research : official publication of the American Burn Association 2024, 12.	No	Exclued after reviewing the title
613	Kleintjes WG, Prinsloo TK: Outcomes of Transplants with CEA Derived from a Modified Composite Culture Technique: A Case Series. Journal of Burn Care and Research 2024, 45(Supplement 1):S201.	No	Exclued after reviewing the abstract
614	Koenig V, Tratnig-Frankl P, Pittermann A, Windpassinger M, Joestl J, Aszmann O: Train Climbing-A new old trend in adolescents: Treatment of high voltage injuries and planning of a pilot project to raise awareness. Wiener Klinische Wochenschrift 2024.	No	Exclued after reviewing the abstract
615	Kompoti M, Paridou A, Stefanatou H, Iordanidou O, Koutsodimitropoulos I, Markou N, Kalofonou M, Tsidemiadou F: Incidence of infections and impact on ICU mortality of severely burned patients. Burns 2009, 1):S40.	No	Exclued after reviewing the title
616	Kuo G, Lee CC, Yang SY, Hsiao YC, Chuang SS, Chang SW, Tu KH, Fan PC, Tian YC, Chen YC, Chang CH: Hyperphosphatemia is associated with high mortality in severe burns. PLoS ONE 2018, 13(1) (no pagination).	No	Exclued after reviewing the abstract
617	Kuvvet Yoldas T, Atalay A, Balci C, Demirag K, Uyar M, Cankayali I: Acute kidney injury in burns in the intensive care unit: A retrospective research. Ulusal Travma ve Acil Cerrahi Dergisi 2023, 29(3):321-326.	No	Exclued after reviewing the title
618	Kym D, Yim H, Yoon J, Yang HT, Cho YS, Hur J, Chun W, Kim JH: The application of cultured epithelial autografts improves survival in burns. Wound Repair and Regeneration 2015, 23(3):340-344.	No	Insufficient data
619	Laggner M, Lingitz MT, Copic D, Direder M, Klas K, Bormann D, Gugerell A, Moser B, Radtke C, Hacker S et al: Severity of thermal burn injury is associated with systemic neutrophil activation. Scientific reports 2022, 12(1):1654.	No	Exclued after reviewing the abstract
620	Legrand M, Gits-Muselli M, Boutin L, Garcia-Hermoso D, Maurel V, Soussi S, Benyamina M, Ferry A, Chaussard M, Hamane S et al: Detection of Circulating Mucorales DNA in Critically Ill Burn Patients: Preliminary Report of a Screening Strategy for Early Diagnosis and Treatment. Clinical Infectious Diseases 2016, 63(10):1312-1317.	No	Exclued after reviewing the title
621	Li Q, Ba T, Wang LF, Chen Q, Li F, Xue Y: Stratification of venous thromboembolism risk in burn patients by Caprini score. Burns 2019, 45(1):140-145.	No	Exclued after reviewing the title
622	Li Q, Zhang T, Wang L, Li F, Chen Q, Cao S, Ba T: Clinical significance of R-TEG in severe burn patients with coagulation dysfunction. Injury 2022, 53(12):3993-3999.	No	Exclued after reviewing the abstract
623	Liebau J, Pallua N, Machens HG, Berger A: Budgetanalysis of burn injuries in a burn centre. [German]. Unfallchirurg 1996, 99(11):875-879.	No	Exclued after reviewing the abstract
624	Lin JC, Wu GH, Zheng JJ, Chen ZH, Chen XD: Prognostic Values of Platelet Distribution Width and Platelet Distribution Width-to-Platelet Ratio in Severe Burns. Shock 2022, 57(4):494-500.	No	Duplicated record
625	Lin JC, Xu ZR, Chen ZH, Chen XD: Low-soluble TREM-like transcript-1 levels early after severe burn reflect increased coagulation disorders and predict 30-day mortality. Burns 2021, 47(6):1322-1332.	No	Duplicated record
626	Lin JC, Zheng JJ, Wu GH, Chen ZH, Chen XD, Jiang Q: Differences by age in the obesity paradox in severe burns. Burns 2022, 48(3):547-554.	No	Duplicated record
627	Lionelli GT, Pickus EJ, Beckum OK, DeCoursey RL, Korentager RA: A three decade analysis of factors affecting burn mortality in the elderly. Burns 2005, 31(8):958-963.	No	Exclued after reviewing the title
628	Lip HTC, Idris MAM, Imran FH, Azmah TN, Huei TJ, Thomas M: Predictors of mortality and validation of burn mortality prognostic scores in a Malaysian burns intensive care unit. BMC Emergency Medicine 2019, 19(1) (no pagination).	No	Exclued after reviewing the abstract
629	Lipovy B, Fiamoli M, Gregorova N, Rihova H, Jarkovsky J, Cvanova M, Suchanek I, Brychta P: Epidemiology of critical burns in southern Moravia. Acta Chirurgiae Orthopaedicae et Traumatologiae Cechoslovaca 2012, 79(4):370-375.	No	Exclued after reviewing the title
630	Liu T, Qu Y, Chai J, Liu X, Hu F, Zhang D, Duan H, Chi Y: Epidemiology and first aid measures in pediatric burn patients in northern China during 2016-2020: A single-center retrospective study. Health Science Reports 2024, 7(7) (no pagination).	No	Exclued after reviewing the abstract
631	Loibl C, Szelig L, Bogar L, Kovacs P, Matancic M, Pankaczi A, Miseta A, Csontos C: Leukocyte antisedimentation rate (LAR) as a sign of developing sepsis in burns. Intensive Care Medicine Experimental Conference: 30th Annual Congress of the European Society of Intensive Care Medicine, ESICM 2017, 5(2 Supplement 1).	No	Exclued after reviewing the title
632	Lumenta DB, Hautier A, Desouches C, Gouvernet J, Giorgi R, Manelli JC, Magalon G: Mortality and morbidity among elderly people with burns-Evaluation of data on admission. Burns 2008, 34(7):965-974.	No	Exclued after reviewing the title
633	Lumenta DB, Kamolz LP, Frey M: Surgical management of adult burn patients with >60% TBSA: The Viennese concept. Burns 2009, 1):S35.	No	Exclued after reviewing the abstract
634	Lumenta DB, Kamolz LP, Frey M: Adult burn patients with more than 60% TBSA involved-meek and other techniques to overcome restricted skin harvest availability-the Viennese concept. Journal of Burn Care and Research 2009, 30(2):231-242.	No	Exclued after reviewing the title
635	Macchiavello Macho RA, Paulos Parot MA, Soto Diez C, Calcagno Luer M, Barril Merino C: Defining the prognosis of the burned patient: Correlation of the Garces Index with the Abbreviated Burn Severity Index (ABSI). [Spanish]. Revista de Cirugia 2022, 74(1):48-52.	No	Exclued after reviewing the title
636	Melo FDL, Gragnani A, de Oliveira AF, Ferreira LM: Predicting mortality for critically ill burns patients, using the Abbreviated Burn Severity Index and Simplified Acute Physiology Score 3. Injury 2022, 53(2):453-456.	No	Insufficient data
637	Mohr WJ: A simplified quality improvement indicator for burn center mortality. Journal of Burn Care and Research 2019, 40(Supplement 1):S200.	No	Exclued after reviewing the abstract
638	Moniz P, Casal D, Mavioso C, Videira-Castro J, Angelica-Almeida M: The self-inflicted burns-Typology and its prognostic relevance in a 14-year review of self-inflicted burns in a tertiary referral centre. Burns 2011, 37(2):322-327.	No	Exclued after reviewing the title
639	Montague SJ, Delierneux C, Lecut C, Layios N, Dinsdale RJ, Lee CSM, Poulter NS, Andrews RK, Hampson P, Wearn CM et al: Soluble GPVI is elevated in injured patients: Shedding is mediated by fibrin activation of GPVI. Blood Advances 2018, 2(3):240-251.	No	Exclued after reviewing the title
640	Moye SJ, Cruse CW, Watkins GM: Burn injuries from small airplane crashes. Aviation Space and Environmental Medicine 1991, 62(11):1081-1083.	No	Exclued after reviewing the title
641	Munier AL, Biard L, Legrand M, Rousseau C, Lafaurie M, Donay JL, Flicoteaux R, Mebazaa A, Mimoun M, Molina JM: Incidence, risk factors and outcome of multi-drug resistant Acinetobacter baumannii nosocomial infections during an outbreak in a burn unit. International Journal of Infectious Diseases 2019, 79:179-184.	No	Exclued after reviewing the title
642	Muschitz GK, Fochtmann A, Keck M, Ihra GC, Mittlbock M, Lang S, Schindl M, Rath T: Non-occlusive mesenteric ischaemia: The prevalent cause of gastrointestinal infarction in patients with severe burn injuries. Injury 2015, 46(1):124-130.	No	Exclued after reviewing the title
643	Mustonen KM, Vuola J: Acute renal failure in intensive care burn patients (ARF in burn patients). Journal of Burn Care and Research 2008, 29(1):227-237.	No	Exclued after reviewing the title
644	Namdar T, Siemers F, Stollwerck PL, Stang FH, Mailander P, Lange T: Increased mortality in hypernatremic burned patients. German medical science : GMS e-journal 2010, 8:Doc11.	No	Exclued after reviewing the abstract
645	Navarro-Delgadillo CI, Garcia-Espinoza JA, Arambula-Sanchez BY, Marquez-Miranda V, Avalos-Gomez VH, De Luna-Gallardo D, Marquez-Espriella C: Use of the abbreviated burn severity index (ABSI) as a severity scale in a burn unit in Mexico: a 2-year experience. European Journal of Plastic Surgery 2021, 44(1):111-116.	No	Exclued after reviewing the title
646	Nickl S, Fochtmann-Frana A, Nedomansky J, Hitzl W, Kamolz LP, Haslik W: Air-fluidized therapy in the treatment of severe burns: A retrospective study from a burn intensive care unit in Austria. Burns 2020, 46(1):136-142.	No	Exclued after reviewing the title
647	Niculae A, Peride I, Tiglis M, Nechita AM, Petcu LC, Neagu TP: Emergency Care for Burn Patients-A Single-Center Report. Journal of Personalized Medicine 2023, 13(2) (no pagination).	No	Exclued after reviewing the title
648	Niedermayr M, Schramm W, Kamolz L, Andel D, Romer W, Hoerauf K, Zimpfer M, Andel H: Antithrombin deficiency and its relationship to severe burns. Burns 2007, 33(2):173-178.	No	Exclued after reviewing the title
649	Nitescu B, Pavel B, Tache IA, Pop IA, Balan CI, Arama SS, Isac S, Streinu-Cercel A, Daniela T, Daniela P, Arama V: Predictive Values of Presepsin and C-Reactive Protein on Prognosis in Severe Burns. Farmacia 2023, 71(3):511-517.	No	Exclued after reviewing the title
650	Noor DM, Wicaksana A, Fauzi AR, Seswandhana R: Comparison between revised Baux score and abbreviated burn severity index as a predictor of mortality in burn patients at a tertiary care center in Yogyakarta, Indonesia. European Journal of Plastic Surgery 2020, 43(1):53-58.	No	Exclued after reviewing the title
651	O'Dea KP, Porter J, Tirlapur N, Jonathan JM, Singh S, Takata M: Elevated levels of circulating leukocyte-derived microvesicles are related to clinical outcome in major burns injury patients. Intensive Care Medicine Experimental Conference: 29th Annual Congress of the European Society of Intensive Care Medicine, ESICM 2016, 4(Supplement 1).	No	Exclued after reviewing the title
652	Obed D, Dastagir N, Salim M, Bucher F, Gruber L, Schroter A, Panayi AC, Knoedler S, Dastagir K, Vogt PM: Attempted Suicide by Burning: A Cross-sectional Analysis at a Regional Burn Center in Germany. Journal of Burn Care and Research 2023, 44(4):852-859.	No	Exclued after reviewing the abstract
653	Obed D, Dastagir N, Salim M, Bucher F, Gruber L, Schroter A, Panayi AC, Knoedler S, Dastagir K, Vogt PM: Attempted Suicide by Burning: A Cross-sectional Analysis at a Regional Burn Center in Germany. Journal of burn care & research : official publication of the American Burn Association 2023, 44(4):852-859.	No	Exclued after reviewing the title
654	Obed D, Salim M, Dastagir N, Knoedler S, Dastagir K, Panayi AC, Vogt PM: Comparative Analysis of Composite Mortality Prediction Scores in Intensive Care Burn Patients. International Journal of Environmental Research and Public Health 2022, 19(19) (no pagination).	No	Exclued after reviewing the title
655	Obed D, Schroeter A, Gruber L, Salim M, Krezdorn N, Vogt PM: Outcomes following burn injury in intensive care patients with major psychiatric disorders. Burns 2023, 49(4):830-837.	No	Exclued after reviewing the title
656	Olbrisch K, Kisch T, Thern J, Kramme E, Rupp J, Graf T, Wicha S, Mailander P, Raasch W: Piperacillin plasma concentrations are subtherapeutic in burn patients following a standard dosage regimen. Naunyn-Schmiedeberg's Archives of Pharmacology 2019, 392(Supplement 1):S13.	No	Exclued after reviewing the title
657	Oncul U, Dalgic N, Demir M, Karadeniz P, Karadag CA: Use of procalcitonin as a biomarker for sepsis in pediatric burns. European Journal of Pediatrics 2023, 182(4):1561-1567.	No	Exclued after reviewing the title
658	Oviedo JC: Antithrombin III deficiency in patients with severe burns. Critical Care Medicine 2010, 12):A154.	No	Exclued after reviewing the title
659	Ozlu O, Basaran A: Infections in Patients With Major Burns: A Retrospective Study of a Burn Intensive Care Unit. Journal of Burn Care and Research 2022, 43(4):926-930.	No	Exclued after reviewing the title
660	Ozlu O, Basaran A: Elderly burns: Clinical frailty scale and functional ambulation classification in predicting prognosis. Ulusal Travma ve Acil Cerrahi Dergisi 2022, 28(6):812-817.	No	Exclued after reviewing the title
661	Pacheco Noriega SK, Navarrete Aldana N, Avila Leon JL, Durand Baquero J, Fernandez Bernal F: Invasive fungal infections in critically ill burn patients admitted to a Colombian national referral intensive care unit (ICU). Intensive Care Medicine Experimental Conference: 29th Annual Congress of the European Society of Intensive Care Medicine, ESICM 2016, 4(Supplement 1).	No	Exclued after reviewing the title
662	Pallado S, Soussi S, De Tymowski C, Moreno N, Depret F, Chaussard M, Coutrot M, Fratani A, Jully M, Cupaciu A et al: Early hypoalbuminemia is associated with 28-day mortality in critically ill burn patients. Intensive Care Medicine Experimental Conference: 31st European Society of Intensive Care Medicine Annual Congress, ESICM 2018, 6(Supplement 2).	No	Exclued after reviewing the title
663	Pangli H, Raman K, Papp A: Burn Mortality Prediction Model and Communication Tool for Healthcare Providers. Journal of Burn Care and Research 2023, 44(Supplement 2):S155-S156.	No	Exclued after reviewing the title
664	Pavel B, Popescu MR, Skolozubova D, Flutur E, Voiculescu VM, Brezeanu AC: Early low level of procalcitonin is associated with a favorable outcome in a case of a surviving patient with 80% body surface area thermal burn. American Journal of Case Reports 2021, 22(1) (no pagination).	No	Exclued after reviewing the title
665	Perez-Torres D, Cuenca-Rubio C, Diaz-Rodriguez C, Canas-Perez I, Posadas-Pita GJ, Berezo-Garcia JA, Martin-Luengo A: Selective digestive decontamination in critically ill burn patients: Does it modify the incidence of infections, type of microorganisms and use of antimicrobial agents? Intensive Care Medicine Experimental Conference: 33rd European Society of Intensive Care Medicine Annual Congress…	No	Exclued after reviewing the title
666	Queiroz LFT, Anami EHT, Zampar EF, Tanita MT, Cardoso LTQ, Grion CMC: Epidemiology and outcome analysis of burn patients admitted to an Intensive Care Unit in a University Hospital. Burns 2016, 42(3):655-662.	No	Exclued after reviewing the title
667	Rafiezadeh Shahi H, Vahedian M, Movahedi M, Bahaadinbeigy K, Hashemian M, Mirafzal A: Measuring serum albumin levels at 0 and 24 h: Effect on the accuracy of clinical evaluations in the prediction of burn-related mortality. Burns 2018, 44(3):709-717.	No	Exclued after reviewing the title
668	Rahmani F, Jamali F, Vayghan BM, Bakhtavar HE: Comparison of absi and full-thickness burns indexes in the prediction of hospital mortality in burn patients. Acta Medica Iranica 2021, 59(1):37-43.	No	Exclued after reviewing the title
669	Rakkolainen I, Lindbohm JV, Vuola J: Factors associated with acute kidney injury in the Helsinki Burn Centre in 2006-2015. Scandinavian journal of trauma, resuscitation and emergency medicine 2018, 26(1):105.	No	Exclued after reviewing the title
670	Rao K, Ali SN, Moiemen NS: Aetiology and outcome of burns in the elderly. Burns 2006, 32(7):802-805.	No	Exclued after reviewing the title
671	Resch A, Neumueller A, Christ A, Staud C, Hacker S: Chronic kidney disease and cardiovascular disease reduce survival rates after burn injury: A retrospective study over 20 years. Surgery (United States) 2024, 175(4):1198-1204.	No	Insufficient data
672	Ruiz-Castilla M, Bosacoma P, Dos Santos B, Baena J, Guilabert P, Marin-Corral J, Masclans JR, Roca O, Barret JP: Soluble Suppression of Tumorigenicity-2 Predicts Hospital Mortality in Burn Patients: An Observational Prospective Cohort Pilot Study. Shock 2019, 51(2):194-199.	No	Exclued after reviewing the title
673	Sanchez M, Herrero E, Asensio MJ, Araujo P, Galvan B, Denia R, Perales E, Perez E, Garcia-de-Lorenzo A: Intra-abdominal hypertension (IAH) and abdominal compartment syndrome (ACS) in critically burn patients. Burns 2009, 1):S46.	No	Exclued after reviewing the title
674	Sanchez M, Herruzo R, Marban A, Araujo P, Asensio MJ, Leyva F, Casado C, Garcia-De-Lorenzo A: Risk factors for outbreaks of multidrug-resistant klebsiella pneumoniae in critical burn patients. Journal of Burn Care and Research 2012, 33(3):386-392.	No	Exclued after reviewing the title
675	Sanchez M, La Paz H, Herrero E, Perales E, Cachafeiro L, Denia R, Agrifoglio A, Hernandez M, Irazabal M, De Lorenzo AG: Transpulmonary thermodilution in burn critical care. Which should be the end point of the resuscitation? Critical Care Medicine 2012, 1):275.	No	Exclued after reviewing the title
676	Sanchez M, Oliveros M, Marban A, Araujo P, Herrero E, Perales E, Galvan B, Asensio M, De Lorenzo AG: Extravascular lung water as a prognostic tool in severe thermal burns. Critical Care Medicine 2009, 37(12 SUPPL.):A74.	No	Exclued after reviewing the title
677	Sanchez M, Pozuelo I, Cachafeiro L, Herrero E, Agrifoglio A, Asensio MJ, Galvan B, Garcia-De-Lorenzo A: Intra-abdominal hypertension in critical burn patients resuscitated with a restrictive fluid protocol. Journal of Burn Care and Research 2014, 1):S109.	No	Exclued after reviewing the title
678	Schiefer JL, Bagheri M, Fuchs PC, Lefering R, Rennekampff HO, Vogt PM, the German Burn R, Busche MN: Does patient load affect clinical outcome of burn patients in specialized centers? An analysis of the German Burn Registry. Burns 2022, 48(3):539-546.	No	Exclued after reviewing the title
679	Seo DK, Kym D, Yim H, Yang HT, Cho YS, Kim JH, Hur J, Chun W: Epidemiological trends and risk factors in major burns patients in South Korea: A 10-year experience. Burns 2015, 41(1):181-187.	No	Exclued after reviewing the title
680	Shen C, Deng H, Sun T, Cai J, Li L, He L, Zhang B, Li D, Wang L, Niu Y: Use of Fresh Scalp Allografts From Living Relatives for Extensive Deep Burns in Children: A Clinical Study Over 7 Years. Journal of Burn Care and Research 2021, 42(2):323-330.	No	Exclued after reviewing the abstract
681	Shen C, Deng H, Sun T, Cai J, Li L, He L, Zhang B, Li D, Wang L, Niu Y: Use of Fresh Scalp Allografts From Living Relatives for Extensive Deep Burns in Children: A Clinical Study Over 7 Years. Journal of burn care & research : official publication of the American Burn Association 2021, 42(2):323-330.	No	Exclued after reviewing the title
682	Sherren PB, Hussey J, Martin R, Kundishora T, Parker M, Emerson B: Acute burn induced coagulopathy. Burns 2013, 39(6):1157-1161.	No	Exclued after reviewing the title
683	Sherren PB, Hussey J, Martin R, Kundishora T, Parker M, Emerson B: Lethal triad in severe burns. Burns 2014, 40(8):1492-1496.	No	Exclued after reviewing the title
684	Siemers F, Kaun M, Machens HG, Lohmeyer JA, Mailander P: Mesenteric ischemia - A severe complication in burn patient. [German]. Handchirurgie Mikrochirurgie Plastische Chirurgie 2007, 39(5):364-368.	No	Exclued after reviewing the abstract
685	Singer KE, Harvey JA, Heh V, Dale EL: Mortality from burns sustained on home oxygen therapy exceeds predicted mortality. Journal of Burn Care and Research 2020, 41(5):976-980.	No	Exclued after reviewing the title
686	Smith MTD, Allorto NL, Clarke DL: Modified first world mortality scores can be used in a regional South African burn service with resource limitations. Burns 2016, 42(6):1340-1344.	No	Exclued after reviewing the title
687	Sogorski A, Lehnhardt M: Initial clinical management of patients with severe burn injuries. [German]. Notfall und Rettungsmedizin 2019, 22(4):302-312.	No	Exclued after reviewing the title
688	Soussi S, Deniau B, Ferry A, Leve C, Benyamina M, Maurel V, Chaussard M, Le Cam B, Blet A, Mimoun M et al: Low cardiac index and stroke volume on admission are associated with poor outcome in critically ill burn patients: a retrospective cohort study. Annals of Intensive Care 2016, 6(1) (no pagination).	No	Exclued after reviewing the title
689	Soussi S, Dudoignon E, Ferry A, Chaussard M, Benyamina M, Alanio A, Touratier S, Chaouat M, Lafaurie M, Mimoun M et al: Curative or pre-emptive antifungal therapy in invasive Candidiasis in severely burned patients? Intensive Care Medicine Experimental Conference: 29th Annual Congress of the European Society of Intensive Care Medicine, ESICM 2016, 4(Supplement 1).	No	Exclued after reviewing the abstract
690	Soussi S, Taccori M, De Tymowski C, Depret F, Chaussard M, Fratani A, Jully M, Cupaciu A, Ferry A, Benyamina M et al: Risk Factors for Acute Mesenteric Ischemia in Critically Ill Burns Patients - A Matched Case-Control Study. Shock 2019, 51(2):153-160.	No	Insufficient data
691	Stachon A, Lehnhardt M, Katzy Y, Holland-Letz T, Steinau HU, Krieg M: Making the case for adapting the abbreviated burn severity index to include erythroblast count. Journal of wound care 2005, 14(3):97-100.	No	Exclued after reviewing the title
692	Steinvall I, Elmasry M, Fredrikson M, Sjoberg F: Standardised mortality ratio based on the sum of age and percentage total body surface area burned is an adequate quality indicator in burn care: An exploratory review. Burns 2016, 42(1):28-40.	No	Exclued after reviewing the title
693	Stoecklin P, Delodder F, Pantet O, Berger MM: Moderate glycemic control safe in critically ill adult burn patients: A 15 year cohort study. Burns 2016, 42(1):63-70.	No	Exclued after reviewing the title
694	Stollwerck PL, Namdar T, Stang FH, Lange T, Mailander P, Siemers F: Rhabdomyolysis and acute renal failure in severely burned patients. Burns 2011, 37(2):240-248.	No	Exclued after reviewing the title
695	Struck MF, Stiller D, Corterier CC, Reichelt B, Steen M: Fulminant, undetected candida sepsis after an apparently survivable burn injury. Journal of Burn Care and Research 2009, 30(5):894-897.	No	Exclued after reviewing the title
696	Stuttmann R, Hartert M, Jahn M, Spilker G, Doehn M: IgG serum concentrations and antibody titers of patients with burn injuries after prophylactic intravenous IgG substitution with a Pseudomonas immunoglobulin. [German]. Infusionstherapie und Transfusionsmedizin 1993, 20(SUPPL. 1):48-55.	No	Exclued after reviewing the title
697	Tang CQ, Li JQ, Xu DY, Liu XB, Hou WJ, Lyu KY, Xiao SC, Xia ZF: Comparison of machine learning method and logistic regression model in prediction of acute kidney injury in severely burned patients. [Chinese]. Zhonghua shao shang za zhi = Zhonghua shaoshang zazhi = Chinese journal of burns 2018, 34(6):343-348.	No	Exclued after reviewing the title
698	Tapking C, Rontoyanni VG, Diehm YF, Strubing F, Solimani F, Bigdeli AK, Hundeshagen G, Fischer S, Kneser U, Siegwart LC: Enzymatic Debridement in Geriatric Burn Patients-A Reliable Option for Selective Eschar Removal. Journal of Clinical Medicine 2023, 12(7) (no pagination).	No	Exclued after reviewing the title
699	Tejero-Trujeque R: How effective is the Abbreviated Burn Severity Index in predicting patient mortality? Journal of wound care 2000, 9(10):475-478.	No	Exclued after reviewing the title
700	Thamm OC, Lefering R, Bialke M, Reichert B, Rennekampff O, Lehnhardt M, Fuchs PC, Commitee of the German Burn R, Konigs I: Establishment of the German Burn Registry - five years of prospective data collection. Burns 2023, 49(1):209-219.	No	Exclued after reviewing the title
701	Thamm OC, Leitsch S, Spanholtz TA, Perbix W, Spilker G: Complicated course of a burned patient with severe inhalation injury: A case report. [German]. Perioperative Medizin 2009, 1(4):224-227.	No	Exclued after reviewing the title
702	Thamm OC, Perbix W, Zinser MJ, Koenen P, Wafaisade A, Maegele M, Lefering R, Neugebauer EA, Theodorou P: Early single-shot intravenous steroids do not affect pulmonary complications and mortality in burned or scalded patients. Burns 2013, 39(5):935-941.	No	Exclued after reviewing the title
703	Theodorou P, Maurer CA, Spanholtz TA, Phan TQV, Amini P, Perbix W, Maegele M, Lefering R, Spilker G: Acalculous cholecystitis in severely burned patients: Incidence and predisposing factors. Burns 2009, 35(3):405-411.	No	Exclued after reviewing the title
704	Theodorou P, Thamm OC, Perbix W, Phan VTQ: Pseudomonas aeruginosa bacteremia after burn injury: The impact of multiple-drug resistance. Journal of Burn Care and Research 2013, 34(6):649-658.	No	Exclued after reviewing the abstract
705	Theodorou P, Xu W, Weinand C, Perbix W, Maegele M, Lefering R, Phan TQV, Zinser M, Spilker G: Incidence and treatment of burns: A twenty-year experience from a single center in Germany. Burns 2013, 39(1):49-54.	No	Exclued after reviewing the title
706	Tobiasen J, Hiebert JH, Edlich RF: Prediction of burn mortality. Surgery Gynecology and Obstetrics 1982, 154(5):711-714.	No	Exclued after reviewing the abstract
707	Torbey A, Shibani M, Alzabibi MA, Eddin AS, Mdawr E, Mouhanna W, Sawaf B, Alakhrass D, Asaad SA, Alhouri AN et al: The epidemiology of in-hospital burn patients in a tertiary hospital in Damascus, Syria. A retrospective cohort study. Injury 2023, 54(2):435-441.	No	Exclued after reviewing the title
708	Tsai SY, Lio CF, Shih SC, Lin CJ, Chen YT, Yu CM, Sun FJ, Kuo CF, Jia X: The predisposing factors of AKI for prophylactic strategies in burn care. PeerJ 2020, 8(no pagination).	No	Exclued after reviewing the title
709	Tsolakidis S, Freytag DL, Dovern E, Alharbi Z, Kim BS, Houschyar KS, Reumuth G, Schafer B, Rennekampff HO, Pallua N, Grieb G: Infections in Burn Patients: A Retrospective View over Seven Years. Medicina 2022, 58(8).	No	Exclued after reviewing the title
710	Tsurumi A, Que Y, Yan S, Tompkins RG, Rahme LG, Ryan CM: Do standard burn mortality formulae work on a population of severely burned children and adults? Journal of Burn Care and Research 2015, 1):S129.	No	Insufficient data
711	Tsurumi A, Que YA, Yan S, Tompkins RG, Rahme LG, Ryan CM: Do standard burn mortality formulae work on a population of severely burned children and adults? Burns 2015, 41(5):935-945.	No	Exclued after reviewing the title
712	Tullie S, Nicholson T, Bishop JRB, McGee KC, Asiri A, Sullivan J, Chen YY, Sardeli AV, Belli A, Harrison P et al: Severe thermal and major traumatic injury results in elevated plasma concentrations of total heme that are associated with poor clinical outcomes and systemic immune suppression. Frontiers in Immunology 2024, 15(no pagination).	No	Exclued after reviewing the title
713	Turhan N, Ciger A: Evaluation of ABSI Score for the Prognosis and Length of Hospitalization of Burn Patients. Eastern Journal of Medicine 2023, 28(2):244-249.	No	Duplicated data
714	Tymowski CD, Dudoignon E, Moreno N, Depret F, Legrand M, Mebazaa A, Mallet V: Ketamine for maintenance sedation in critically ill burned patients is associated with liver dysfunction and acute kidney injury. Journal of Hepatology 2020, 73(Supplement 1):S219-S220.	No	Exclued after reviewing the title
715	Ulrich D, Noah EM, Pallua N: Plasma endotoxin, procalcitonin, C-reactive protein, and organ functions in patients with major burns. [German]. Handchirurgie Mikrochirurgie Plastische Chirurgie 2001, 33(4):262-266.	No	Exclued after reviewing the title
716	Vazi L, Kleintjes W, Chothia MY: Prevalence and outcome of acute kidney injury in burn victims at a tertiary centre in Cape Town, South Africa. South African Medical Journal 2023, 113(10):1420-1426.	No	Exclued after reviewing the title
717	Vizcaino Urresta C, Marquina S, Rey Perez A, Baena J, Perez L, Lagunes L, Barret JP, Baguena M: Clinical characteristics of critical burn injury at Vall dHebron University Hospital: A retrospective analysis. Intensive Care Medicine Experimental Conference: 31st European Society of Intensive Care Medicine Annual Congress, ESICM 2018, 6(Supplement 2).	No	Exclued after reviewing the title
718	Vorstandlechner V, Langthaler D, Ebenberger K, Pittermann A, Ihra G, Rath T, Nedomansky J, Muschitz G, Radtke C, Fochtmann-Frana A: Occupational reintegration after severe burn injury: a questionnaire study. Wiener Klinische Wochenschrift 2021, 133(11-12):625-629.	No	Exclued after reviewing the title
719	Vyklicka K, Gregor P, Lipovy B, Raska F, Kukucka P, Kohoutek J, Pribylova P, Cupr P, Linhartova PB: Polycyclic aromatic hydrocarbons and their metabolites in bronchoalveolar lavage and urine samples from patients with inhalation injury throughout their hospitalization: A prospective pilot study. PLoS ONE 2024, 19(8 August) (no pagination).	No	Exclued after reviewing the title
720	Waldner M, Zucal I, Gentzsch T, Klein HJ, Schweizer R, Kim BS, Buhler KP, Giovanoli P, Plock JA: Delayed enzymatic debridement in severe burns: Proof of concept. Burns Open 2021, 5(4):24-28.	No	Exclued after reviewing the title
721	Wang W, Zhang J, Lv Y, Zhang P, Huang Y, Xiang F: Epidemiological investigation of elderly patients with severe burns at a major burn center in southwest China. Medical Science Monitor 2020, 26(no pagination).	No	Insufficient data
722	Wang Y, Cai C, Zhu Z, Duan D, Xu W, Shen T, Wang X, Xu Q, Zhang H, Han C: Models predicting mortality risk of patients with burns to >=50% of the total body surface. Burns 2024, 50(5):1277-1285.	No	Exclued after reviewing the title
723	Wardhana A, Valeria M, Apriza RP, Basuki A: Comparison between ABSI and BOBI Score for Burns Mortality Prediction in Indonesia's National Referral Burn Center: A 5-year study. Burns Open 2022, 6(2):92-96.	No	Duplicated data
724	Wasserman D, Ioannovich JD, Hinzmann RD, Deichsel G, Steinmann GG: Interferon-gamma in the prevention of severe burn-related infections: A European phase III multicenter trial. Critical Care Medicine 1998, 26(3):434-439.	No	Insufficient data
725	Wearn CM, Kitsios A, Siddons V, Nightingale P, Moiemen NS: Socio-economic deprivation indices and clinical frailty scoring in elderly burn patients: Useful predictors of survival on admission? Journal of Burn Care and Research 2014, 1):S89.	No	Exclued after reviewing the title
726	Wolter TP, Fuchs PC, Horvat N, Pallua N: Is high PEEP low volume ventilation in burn patients beneficial? a retrospective study of 61 patients. Burns 2004, 30(4):368-373.	No	Exclued after reviewing the title
727	Wu G, Sun Y, Zhu B, Wang K: Risk factors for acute kidney injury in patients with burn injury: A meta-review. Critical Care Medicine 2016, 44(12 Supplement 1):208.	No	Exclued after reviewing the title
728	Wu G, Xiao Y, Wang C, Hong X, Sun Y, Ma B, Wang G, Xia Z: Risk Factors for Acute Kidney Injury in Patients with Burn Injury: A Meta-Analysis and Systematic Review. Journal of Burn Care and Research 2017, 38(5):271-282.	No	Exclued after reviewing the abstract
729	Wu G, Zhuang M, Jiang Y, Fan J, Zhou Z, Xia Z, Sun Y: Can systemic inflammatory response syndrome score at admission predict clinical outcome in patients with severe burns? Burns 2019, 45(4):860-868.	No	Exclued after reviewing the title
730	Yamamoto R, Shibusawa T, Aikawa N, Sasaki J: Modified abbreviated burn severity index as a predictor of in-hospital mortality in patients with inhalation injury: development and validation using independent cohorts. Surgery Today 2021, 51(2):242-249.	No	Exclued after reviewing the title
731	Yazici H, Ucar AD, Namdaroglu O, Yildirim M: Mortality prediction models for severe burn patients: Which one is the best? Ulusal Travma ve Acil Cerrahi Dergisi 2022, 28(6):790-795.	No	Exclued after reviewing the title
732	Yenikomshian H, Reiss M, Nabavian R, Garner WL: Gastric feedings effectively prophylax against upper gastrointestinal hemorrhage in burn patients. Journal of Burn Care and Research 2011, 32(2):263-268.	No	Exclued after reviewing the title
733	Yoon J, Kim Y, Yim H, Cho YS, Kym D, Hur J, Chun W, Yang HT: Analysis of prognostic factors for acute kidney injury with continuous renal replacement therapy in severely burned patients. Burns 2017, 43(7):1418-1426.	No	Exclued after reviewing the title
734	Yoshimura Y, Saitoh D, Yamada K, Nakamura T, Terayama T, Ikeuchi H, Sasaki J, Nemoto M: Comparison of prognostic models for burn patients: A retrospective nationwide registry study. Burns 2020, 46(8):1746-1755.	No	Exclued after reviewing the title
735	You K, Yang HT, Kym D, Yoon J, Yim H, Cho YS, Hur J, Chun W, Kim JH: Inhalation injury in burn patients: Establishing the link between diagnosis and prognosis. Burns 2014, 40(8):1470-1475.	No	Exclued after reviewing the title
736	Zeinalipour Z, Goldani F, Khadem-Rezaiyan M, Ahmadabadi A, Tavousi SH: Does Referral Distance Deteriorates the Burn Patients Outcome? Results From an Academic Tertiary Hospital in a Developing Country. Journal of Burn Care and Research 2024, 45(2):318-322.	No	Exclued after reviewing the title
737	Zhang JX, Ahmed SN, Pangli H, Papp A: Predicting and Estimating Burn Outcomes: An Institutional Analysis of 4622 Cases. Journal of Burn Care and Research 2022, 43(6):1426-1433.	No	Exclued after reviewing the title
738	Zhi L, Hu X, Han C: Biphasic changes (overreduction and overoxidation) of plasma redox status and clinical implications in early stage of severe burns. Journal of Critical Care 2014, 29(6):1063-1068.	No	Exclued after reviewing the abstract
739	Zhou J, Li N, Tan J, Luo G: Validation of four burn-specific prognostic models in a cohort of 9625 cases, and a novel model for prediction of mortality in burn patients. Burns 2020, 46(7):1533-1539.	No	Exclued after reviewing the title
740	Zhi L, Hu X, Han C: Biphasic changes (overreduction and overoxidation) of plasma redox status and clinical implications in early stage of severe burns. Journal of Critical Care 2014, 29(6):1063-1068.	No	Exclued after reviewing the title
741	Zhou J, Li N, Tan J, Luo G: Validation of four burn-specific prognostic models in a cohort of 9625 cases, and a novel model for prediction of mortality in burn patients. Burns 2020, 46(7):1533-1539.	No	Exclued after reviewing the title
