# Supplementary material for: Association of the abbreviated burn severity index with mortality in severely burned patients: A meta-analysis
Source: PLoS One. 2025 Feb 20;20(2):e0319199. doi: 10.1371/journal.pone.0319199 (PMC11841875; doi:10.1371/journal.pone.0319199)
Supplement: S1 File — (XLSX) [file pone.0319199.s003.xlsx]

## Sheet: Sheet1
Author	Year	Country	Sample size	Age (year-old)	Age group	Cutoff value of ABSI	Grouping method	Source of HR/OR	NOS	or	ll	ul
Heng	2015	UK	90	45.7 (31.8-58.8)	Adult	6	Dichotomous ABSI	U	6	4.23	0.21	85.22
Pantet	2016	Switzerland	492	42±30	Mixed	Continuous	Continuous ABSI	U	7	2.257	1.854	2.748
Yoon	2017	Republic of Korea	84	52±14.6	Adult	10	Dichotomous ABSI	M	6	4.814	0.807	28.73
Barcellos	2018	Brazil	140	＜16	Child	7	Dichotomous ABSI	U	6	68.4	9.1	513.5
Shahi	2018	Iran	105	30.1±12.1	Adult	Continuous	Continuous ABSI	M	6	2.32	1.43	3.75
Ding	2019	China	127	43±9	Adult	Continuous	Continuous ABSI	M	6	1.121	0.791	1.588
Chen	2020	China	128	44.9±16.8	Adult	Continuous	Continuous ABSI	M	6	1.872	0.384	14.091
Depret	2020	France	111	48 (32.5-63)	Adult	Continuous	Continuous ABSI	M	6	2.6	1.8	3.6
Zeng	2020	China	231	18-60	Adult	Continuous	Continuous ABSI	M	6	1.067	1.038	1.096
Lin	2021	China	60	43.7±7.3/43.6±10.7	Adult	Continuous	Continuous ABSI	M	6	2.39	0.83	6.88
Lin	2022	China	590	45.8±16.2	Adult	Continuous	Continuous ABSI	M	7	1.335	1.148	1.554
Tsolakidis	2022	Germany	252	39 (28-56)	Adult	Continuous	Continuous ABSI	M	6	2.73	1.654	4.489
Jiang	2023	China	194	48.7±12.4/48.5±15.7	Adult	12	Dichotomous ABSI	U	6	3.4	0.2	57.21
Niculae	2023	Romania	93	55.80±17.16	Adult	9	Dichotomous ABSI	U	6	72	17.259	300.366
Nitescu	2023	Romania	121	61.19±16.79/50.47±14.62	Adult	Continuous	Continuous ABSI	M	6	1.04	1.02	1.06
Christ	2024	Austria	1193	NR	Mixed	Continuous	Continuous ABSI	M	6	2.082	1.891	2.314
			4011
